# Supplementary material for: Cross-cultural validation of acculturation measures: Expanding the East Asian acculturation framework for global applicability
Source: PLoS One. 2025 Mar 11;20(3):e0310351. doi: 10.1371/journal.pone.0310351 (PMC11896047; doi:10.1371/journal.pone.0310351)
Supplement: S1 Data — (CSV) [file pone.0310351.s001.csv]

B101_01	B201	C601_01	C701	C101_01	D101_01	D101_02	D101_03	D101_04	D101_05	D101_06	D101_07	D101_08	D101_09	D101_10	D101_11	D101_12	D101_13	D101_14	D101_15	D101_16	D101_17	D101_18	D101_19	D101_20	D101_21	D101_22	D101_23	D101_24	D101_25	D101_26	D101_27	D101_28	D101_29	D101_30	D101_31	D101_32	D101_33	D101_34	D101_35	D101_36	E201_01	E201_02	E201_03	E201_04	E201_05	E201_06	E201_07	E201_08	E201_09
30	1	Industrial Engineering	3	3	4	2	1	1	1	1	1	1	1	1	2	4	2	1	1	2	1	1	1	3	1	1	1	1	1	1	1	1	1	1	1	1	1	1	1	1	6	6	6	6	5	5	5	6	2
22	1	Accounting	5	5	4	4	4	4	4	5	5	4	4	5	4	4	4	5	4	4	5	4	4	4	4	5	4	4	4	5	3	3	4	5	4	4	4	3	4	5	5	5	4	5	6	5	5	5	6
20	1	Accounting	3	4	3	4	4	4	3	3	2	3	4	4	4	5	4	3	4	3	2	2	4	5	4	4	3	2	3	1	3	3	3	4	3	4	5	4	5	4	1	2	1	2	1	2	2	2	3
22	1	Accounting	2	4	4	4	4	1	1	1	1	1	1	1	1	1	1	1	1	1	1	1	1	1	1	1	1	1	1	1.4	1	1	1	1	1	1	1	1	1	1	6	6	6	1	1	1	1	1	1
20	1	Chemical engineering	2	3	4	2	1	1	2	4	3	1	1	1	1	1	1	1	1	1	1	1	1	4	3	1	1	1	1	3	1	1	1	4	1	1	1	1	4	4	4	1	7	4	4	1	1	7	1
19	1	Microbiology	3	4	4	4	4	1	4	4	3	5	4	4	4	4	5	4	3	4	4	5	4	5	4	4	4	3	4	4	4	4	4	5	4	4	3	4	4	4	5	5	5	2	2	2	3	2	2
24	1	Civil engineering	2	4	1	1	1	4	1	4	4	1	1	5	1	1	4	1	1	1	1	1	1	5	1	1	1	1	1	3	4	1	1	1	5	1	1	1	4	4	4	1	1	1	1	1	1	6	6
20	1	Computer science and mathematics	5	4	4	4	4	1	3	4	3	4	4	4	4	5	4	4	4	4	4	4	4	4	5	5	5	5	1	4	4	4	4	5	4	3	4	4	4	4	7	5	6	1	1	1	1	1	7
21	1	Chemical Engineering	2	5	3	5	5	5	5	5	5	5	5	5	5	5	5	5	5	5	5	5	5	5	5	5	5	5	5	3	5	5	5	5	5	5	5	5	5	5	6	6	6	6	6	6	4	4	4
23	2	Computer engineering	3	4	4	4	4	4	4	4	4	4	4	4	4	5	3	3	4	4	2	4	4	4	4	4	3	4	4	1	3	3	3	4	3	4	5	4	4	4	2	3	1	1	1	1	1	1	2
21	2	Industrial Engineering	4	2	1	1	1	4	1	1	1	1	1	2	1	1	2	1	2	1	1	1	1	3	1	1	1	1	2	3	1	2	2	1	1	1	1	1	1	4	1	2	2	2	2	2	2	7	3
21	2	Microbiology	4	1	4	3	2	2	3	4	3	2	2	1	1	1	1	1	1	1	1	1	1	2	2	1	2	2	2	2	2	3	4	3	4	4	3	3	4	4	2	3	3	4	3	5	5	3	6
23	2	Agricultural sciences	5	4	5	4	4	3	3	2	3	4	4	4	4	4	4	4	5	5	4	5	4	4	3	4	4	5	4	2	4	3	3	4	4	5	3	4	5	5	2	3	2	2	2	3	3	3	1
20	2	Graphic design with communication	3	2	2	2	1	2	2	1	2	2	2	1	1	2	2	2	2	2	2	2	2	1	1	1	2	2	1	4	2	2	2	1	2	2	3	2	2	2	3	3	3	3	4	6	5	5	5
19	2	Information technology	2	1	1	3	2	2	3	4	2	4	2	4	3	3	2	3	2	2	2	3	2	2	2	3	2	3	2	3	3	2	3	2	3	2	3	2	3	2	5	5	5	6	6	6	6	6	6
20	1	Accounting	4	1	2	2	3	1	3	2	2	2	2	2	3	2	2	2	3	2	1	1	1	4	3	3	2	2	3	4	2	2	3	4	2	2	4	2	2	1	4	4	5	4	4	4	4	5	3
22	1	Computer science with physics	5	2	2	2	2	2	3	2	2	2	2	2	2	1	3	2	2	2	2	2	2	1	2	2	3	2	2	5	1	2	2	2	1	2	3	3	2	2	7	7	7	1	1	1	1	1	3
23	1	Public Administration	5	4	3	3	3	4	3	4	4	4	4	4	4	3	4	5	4	4	4	3	4	4	4	3	4	4	4	4	5	4	4	4	4	4	5	5	4	4	4	5	4	5	3	4	3	3	3
22	1	Computer science	5	4	4	4	4	1	5	5	4	5	5	4	4	4	5	5	4	5	4	4	5	5	5	4	4	4	4	2	5	5	5	5	5	4	4	5	5	4	7	6	6	4	4	4	4	4	4
21	2	Humanities and English	5	1	1	2	2	2	1	2	2	2	2	2	1	2	1	2	3	3	2	4	2	2	2	3	2	3	3	4	1	1	1	1	1	1	2	2	3	3	7	7	6	6	7	7	7	7	6
19	2	Labor, relations, and management	3	1	2	1	2	2	2	1	1	1	2	1	5	4	4	3	4	3	2	2	3	2	3	3	3	3	3	3	4	4	3	2	4	3	3	3	4	4	2	3	3	4	3	6	3	3	6
20	2	Accounting	5	4	4	4	4	1	3	5	2	5	1	5	5	5	4	3	4	4	4	4	3	4	5	4	3	4	5	1	4	3	3	4	3	4	4	3	5	4	7	7	7	1	1	1	1	1	1
19	2	Tourism	1	1	1	1	2	2	2	2	1	1	2	1	2	2	2	1	1	2	2	2	1	2	2	2	2	2	1	2	2	2	1	1	1	1	2	2	2	1	1	1	1	1	1	1	2	1	2
29	1	Psychology	4	2	2	4	4	2	3	3	2	4	3	4	5	4	4	4	4	4	4	3	4	5	2	4	4	3	4	3	3	3	4	4	3	4	5	3	4	5	2	5	2	2	2	2	2	3	2
40	1	Social work	2	4	2	5	4	2	4	5	2	4	2	5	4	5	5	4	5	4	2	2	4	4	4	4	2	2	5	5	5	5	5	2	5	5	2	4	4	5	6	6	6	4	1	1	1	5	6
19	1	BSC BUSINESS ANALYTICS AND DATA MINING	4	2.66666666666667	2	2.66666666666667	2	1.33333333333333	2.66666666666667	3	2	2.33333333333333	1	2	1.66666666666667	1.66666666666667	2	2	4	1.33333333333333	1.33333333333333	1.33333333333333	2	4.33333333333333	2	3	2	2	1.66666666666667	2.33333333333333	2	2.33333333333333	1.66666666666667	1.66666666666667	2	2.33333333333333	1.33333333333333	1	1.33333333333333	2.33333333333333	6.33333333333333	3.66666666666667	6.33333333333333	4.33333333333333	2.33333333333333	2.33333333333333	2	6.33333333333333	5.66666666666667
21	1	Biochemistry	4	5	5	5	5	4	4	4	4	4	5	5	4	4	4	4	4	4	4	5	5	4	4	5	4	4	5	2	4	4	4	4	4	5	4	4	4	4	6	5	3	3	3	1	2	2	6
21	1	Engineering	3	4	4	4	5	1	4	4	4	5	4	5	4	4	4	5	5	5	5	5	5	5	4	4	5	4	4	5	3	4	4	4	5	4	3	4	4	4	2	2	2	2	2	6	2	2	7
21	1	Agricultural sciences	7	2	2	4	5	5	4	4	4	4	4	4	4	4	4	4	4	4	4	4	4	5	4	4	4	4	4	2	4	4	4	4	4	5	5	5	5	4	6	6	5	1	1	1	2	2	6
20	1	Bcom in marketing and tourism management	2	2	4	2	2	1	2	3	2	2	2	2	4	4	2	2	2	2	1	2	2	4	2	4	2	2	2	4	4	2	2	2	4	2	2	2	4	3	4	6	7	4	2	1	1	6	4
21	1	Diploma in Law	2	2	1	2	2	3	1	3	2	2	2	3	2	2	4	2	4	2	1	1	1	3	1	5	1	1	4	1	1	1	4	5	3	1	1	1	1	4	7	4	7	5	4	3	4	4	3
22	1	Public administration	7	4	2	5	5	1	2	5	5	5	2	5	5	5	5	5	5	5	5	5	5	5	5	5	5	5	5	5	5	5	1	5	5	5	4	5	5	5	7	7	7	1	1	1	1	1	6
19	1	Pharmacy	2	4	3	1	1	2	4	4	4	1	2	4	2	4	2	1	1	1	1	1	1	5	2	1	1	1	1	4	4	4	1	1	3	2	1	1	4	1	4	1	1	3	2	2	2	2	7
22	1	Biochemistry	3	2	2	3	3	2	3	3	2	1	2	2	2	2	3	3	4	3	2	2	3	3	3	2	2	2	3	4	4	4	4	4	3	3	2	2	2	2	1	2	3	2	2	2	2	2	5
18	1	Law	1	4	4	4	4	4	4	4	4	3	4	4	4	4	4	3	3	3	3	3	3	3	3	4	3	4	4	4	4	3	3	4	4	4	4	4	4	3	6	5	4	5	5	6	6	6	6
33	2	Business management	3	3	3	3	3	3	4	4	4	4	3	4	4	3	3	4	4	3	3	3	3	3	3	2	3	3	4	2	4	4	3	3	4	4	4	4	3	3	4	4	4	4	4	3	3	3	3
46	2	Business Management	2	2	2	3	2	4	2	5	2	2	3	4	2	2	4	2	4	2	2	2	2	4	2	2	2	1	4	4	2	2	4	4	2	2	2	2	3	4	3	6	3	4	4	6	4	6	6
37	2	MICROBIOLOGY	2	4	4	5	5	1	1	5	1	4	2	4	5	5	5	5	3	2	2	2	2	5	1	2	5	2	5	4	4	2	1	1	5	5	5	1	5	5	6	4	4	4	4	6	7	7	3
30	2	PHD	2	2	1	1	1	1	1	1	1	1	1	1	1	1	1	1	1	1	1	1	1	1	1	1	1	1	1	2	1	1	1	1	1	1	1	1	1	1	6.5	6.5	6.5	4.5	3.5	3.5	3	5.5	4.5
24	2	Computer science with physics	7	5	2	1	1	1	1	4	4	5	4	4	4	4	4	4	4	4	3	4	3	4	4	4	4	3	4	4	4	5	4	4	3	4	4	4	4	4	2	2	2	3	6	6	3	2	2
34	2	Geography	2	4	2	4	4	1	4	4	1	4	1	3	1	2	1	1	1	2	2	1	2	4	1	2	1	2	1	2	4	4	1	1	2	2	4	1	3	3	2	2	2	1	1	1	3	3	3
16	2	Mechanics	1	2	2	2	2	2	2	2	2	2	2	2	2	2	2	2	2	2	2	2	2	4	2	3	2	2	2	1	2	2	2	2	2	2	2	2	2	2	6	6	6	6	3	1	1	1	1
20	2	Sociology and geography	3	4	4	3	4	4	4	4	4	4	4	3	4	4	4	3	4	4	4	4	4	4	4	3	3	5	4	4	5	4	4	5	4	4	5	5	4	4	2	2	2	2	3	3	3	2	2
19	2	Applied mathematics and chemistry	1	4	4	4	4	2	3	3	4	4	4	4	5	5	5	5	4	4	4	4	4	4	4	4	5	4	5	3	5	4	4	4	5	4	4	4	4	4	5	6	6	3	2	2	2	2	5
24	2	Accounting	7	5	5	5	5	5	5	5	5	5	5	5	5	5	5	5	5	5	4	4	4	4	4	4	4	4	4	5	4	4	1	4	5	5	4	4	4	4	7	7	7	1	1	1	1	1	1
23	2	Computer science	5	4	2	4	4	2	2	4	2	4	2	4	4	4	2	4	2	4	4	4	3	2	4	4	4	4	2	5	4	4	2	4	2	4	4	2	2	3	2	5	2	3	3	3	3	3	7
19	2	Accounting	3	3	4	4	3	3	2	5	4	3	3	4	2	3	3	4	3	3	3	3	4	3	3	4	3	3	3	2	2	2	3	3	4	3	3	2	3	4	4	4	3	4	3	5	3	3	3
30	4	social work	4	4	4	4	4	1	4	4	4	4	4	4	4	4	4	4	4	4	4	4	4	4	4	4	4	4	4	1	4	4	4	4	4	4	4	4	4	4	7	7	7	2	2	2	2	1	2
25	1	Computer Science and Mathematics	4	4	2	3	2	1	2	4	2	4	2	5	5	4	4	3	4	3	2	2	2	5	2	3	3	2	2	4	2	3	4	4	2	3	2	2	3	3	7	7	7	4	3	2	2	5	7
23	2	Law	2	3	2	2	1	1	2	2	1	2	1	5	3	2	3	2	3	3	1	1	1	4	2	4	2	2	1	2	1	2	1	4	1	1	1	1	1	1	7	7	7	4	4	4	4	7	6
20	2	Law	4	2	2	2	1	1	1	3	1	3	4	2	5	3	2	1	1	2	5	1	4	1	1	5	2	1	1	2	1	4	1	3	1	1	1	2	2	1	7	7	7	4	3	3	1	7	7
22	2	Industrial engineering	2	3	3	4	2	3	3	4	3	3	3	3	4	3	3	4	3	3	3	4	3	4	3	2	3	4	4	1	4	4	4	4	4	4	4	4	4	4	5	4	4	4	4	4	4	4	4
23	1	Information technology	2	1	1	3	2	3	4	4	3	1	1	1	4	2	1	1	3	1	1	1	1	4	1	1	1	1	1	4	1	1	1	3	1	1	1	1	4	4	6.5	5	6.5	1.5	1.5	1.5	1.5	5	6
24	1	Financial management	2	4	2.8	3.4	3.4	2.8	1.6	1.6	2.2	2.2	2.2	2.2	1.6	2.8	2.2	2.2	1.6	2.2	1.6	1.6	2.2	2.2	2.2	2.2	1.6	2.2	2.2	2.6	2.2	2.2	2.2	1.6	2.8	2.2	2.2	1.6	1.6	2.8	5.4	4.2	4.8	2.8	2.8	2.8	2.8	3.4	2.8
22	1	Food science	3	4	3.6	3.8	3.8	1.6	1.2	1.2	1.4	1.4	1.4	1.4	1.2	1.6	1.4	1.4	1.2	1.4	1.2	1.2	1.4	1.4	1.4	1.4	1.2	1.4	1.4	1.8	1.4	1.4	1.4	1.2	1.6	1.4	1.4	1.2	1.2	1.6	5.8	5.4	5.6	1.6	1.6	1.6	1.6	1.8	1.6
30	1	Interior Design	2	3	2	3	4	4	2	4	2	4	3	4	2	4	2	4	3	4	3	3	3	4	3	3	2	3	4	3	3	2	3	4	2	4	4	2	4	3	5	4	6	4	6	4	4	3	4
30	1	Interior Design	2	4	2	1	3	2	3	3	1	2	3	3	2	3	4	3	3	3	2	2	2	2	4	3	2	2	3	1	2	5	3	2	2	1	3	2	2	2	5	3	4	4	3	3	4	4	3
18	1	Developments studies	1	5	5	4	4	3	3	3	5	5	4	4	4	4	3	4	4	4	5	4	4	4	4	5	4	5	4	4	4	4	4	5	4	4	4	4	4	4	6	5	5	2	2	2	2	2	2
23	1	Integrated communication design	2	2	2	4	3	5	3	5	3	2	3	4	2	3	3	1	2	1	1	3	2	4	2	2	2	2	1	5	3	1	1	1	3	2	1	2	2	4	4	3	2	4	7	4	6	6	7
23	1	Computer systems engiy	6	5	5	5	5	2	2	2	5	4	5	5	5	5	5	5	5	5	1	1	1	4	1	1	4	4	4	2	4	1	1	4	4	4	4	2	4	4	6	2	2	3	3	3	2	6	2
21	1	Retailing business management	2	1	1	3	1	4	1	3	5	1	1	1	1	3	3	1	1	1	1	1	1	4	4	1	1	1	1	2	1	1	1	1	1	1	1	1	1	4	2	4	1	4	4	1	4	4	6
24	1	Chemical engineering	2	2	4	3	2	2	2	2	2	2	2	2	4	2	3	2	2	2	2	2	2	3	2	2	2	3	2	1	2	2	2	2	2	2	2	2	2	4	4	2	5	4	4	4	4	4	3
20	1	Sociology and geography	5	2	1	1	2	3	2	1	3	2	1	1	2	3	3	2	1	3	2	3	2	2	1	2	1	2	2	4	1	2	3	3	2	2	1	1	3	2	6	5	6	5	4	5	6	6	5
23	1	Psychology	4	4	4	4	3	4	4	4	4	4	4	5	4	3	4	4	4	4	4	3	3	4	4	4	4	3	4	4	5	4	4	4	3	4	4	4	4	4	6	5	7	2	2	2	2	1	7
27	2	Electrical Engineering	6	4	2	3	3	4	2	2	3	3	3	3	2	4	3	3	2	3	2	2	3	3	3	3	2	3	3	4	3	3	3	2	4	3	3	2	2	4	5	3	4	4	4	4	4	5	4
23	2	Computer science	4	4	2	2	2	2	2	2	2	3	2	3	2	4	2	2	3	2	2	2	2	5	2	2	2	2	2	4	3	3	1	3	1	1	1	4	2	4	4	2	3	5	6	3	3	7	4
28	2	Electrical Engineering	12	1	1	3	4	1	1	3	2	2	3	5	2	4	4	4	4	5	2	3	3	3	2	3	3	4	3	3	2	4	3	2	2	4	4	4	4	4	7	4	7	4	4	4	4	1	2
33	2	Computer science	3	3	4	3	2	4	4	4	4	2	3	5	5	4	3	2	2	3	2	2	2	4	3	5	3	3	2	1	4	3	2	4	3	2	2	3	3	5	2	2	2	3	2	1	3	7	6
30	2	Marketing	2	2	2	3	2	4	3	2	2	4	2	4	2	2	4	2	4	2	3	3	2	2	2	2	4	2	2	2	2	2	4	3	3	3	2	3	3	3	5	5	5	5	5	5	5	5	4
25	2	Clinical technology	7	3	2	4	3	1	1	2	2	3	3	1	3	4	2	2	2	2	1	1	3	3	2	3	1	2	2	2	2	2	2	4	2	1	1	1	2	2	4	2	6	4	4	4	6	5	3
24	2	Electrical engineering	4	2	2	2	2	2	3	3	2	2	3	3	2	4	2	2	2	2	2	2	2	4	3	3	2	2	2	4	2	2	2	2	3	3	2	3	4	4	2	2	2	4	3	3	3	4	4
24	2	Mathematics	7	2	2	2	4	4	3	3	3	4	4	4	5	5	5	5	5	5	5	5	4	4	5	5	4	5	5	4	5	5	5	4	4	4	4	4	4	4	6	6	6	2	2	2	2	2	5
24	2	Human resources	8	5	4	4	4	2	4	4	4	4	5	3	4	4	3	3	2	3	3	3	4	4	3	2	2	4	4	2	3	4	2	2	3	3	4	4	5	4	5	6	6	6	5	2	3	3	6
22	1	Economics	2	3	2	3	1	1	1	1	1	3	2	4	5	5	5	2	5	5	1	2	2	3	1	5	1	5	5	2	1	1	1	2	2	2	2	2	2	5	6	3	6	7	7	7	7	7	4
20	2	Supply chain	2	4	1	4	2	3	4	2	2	4	2	4	2	4	2	4	1	1	4	4	4	4	2	3	4	5	5	2	2	2	2	2	2	2	3	3	3	1	5	3	5	3	5	3	4	4	4
26	1	Human Resource	2	2	1	1	3	1	1	5	1	1	1	1	1	1	1	3	1	1	1	1	1	1	1	5	1	5	1	2	1	1	1	5	4	1	1	1	4	1	6	6	3	4	6	6	6	6	6
34	1	Economics	2	1	2	1	1	4	1	1	2	1	1	1	1	1	1	1	1	1	1	1	1	1	1	1	1	1	1	4	1	1	1	1	1	1	1	1	1	1	4.5	5	4	1.5	1.5	1.5	1.5	1	2
28	1	Marketing	2	4	1	2	1	1	1	1	1	1	1	1	1	4	1	1	1	1	1	1	1	5	1	1	1	1	1	2	1	1	1	1	1	1	1	1	1	1	3	2	2	4	4	4	4	6	5
23	2	International communication	2	1	2	1	1	4	5	1	1	1	4	4	1	5	1	1	1	1	1	1	1	5	4	4	1	1	1	5	4	1	1	1	1	1	1	3	4	5	2	2	2	6	6	6	6	6	1
24	2	Entrepreneurship	2	3	3	3	3	3	3	3	3	3	3	3	3	3	3	3	3	3	3	3	3	3	3	3	3	3	3	2	3	3	3	3	3	3	3	3	3	3	4	4	4	4	4	4	4	4	4
	2	Public administration	2	1	1	4	2	1	1	1	1	1	1	4	2	1	1	2	2	2	2	2	2	2	2	2	2	2	2	4	2	2	2	2	2	2	2	2	2	2	6	4	5	3	3	3	3	3	1
27	2	Financial management	8	2	1	2	1	2	1	1	1	1	1	3	2	2	3	3	1	2	1	1	2	2	1	2	2	2	2	2	2	3	2	2	2	2	2	2	2	5	4	1	5	1	1	1	1	1	4
23	2	Accounting	8	2	1	3	1	2	2	2	2	2	2	3	2	4	2	3	3	2	2	2	2	2	2	2	2	2	2	2	3	2	2	2	4	2	2	2	2	5	4	3	2	2	2	2	2	2	4
21	1	Teaching	6	2	1	4	1	3	2	4	3	3	1	1	1	1	2	1	3	2	3	2	2	3	2	1	1	1	2	3	3	3	1	1	1	4	1	2	1	1	2	6	1	3	2	2	5	6	1
31	2	Politics	6	1	1	5	3	3	1	2	1	4	1	3	1	3	5	3	3	1	3	3	3	1	1	1	1	1	5	5	2	3	5	3	3	5	2	5	1	1	1	7	1	4	4	4	4	7	4
22	1	Engineering	3	4	4	4	3	4	4	4	4	4	5	5	4	4	4	5	5	4	4	4	4	5	5	5	5	4	4	5	4	4	3	4	4	4	4	4	4	4	6	6	5	6	6	6	5	7	6
22	1	Sociology and geography	4	4	4	5	5	5	5	5	4	4	4	5	5	5	4	4	4	4	4	4	5	5	5	5	4	5	2	1	4	5	4	5	4	5	5	4	5	4	7	7	7	2	3	3	2	2	7
20	1	Pharmacy	3	4	4	4	4	4	5	4	4	4	4	4	5	4	4	4	5	5	5	5	5	4	4	4	5	5	4	4	4	4	4	4	4	5	5	4	4	4	7	7	7	1	1	1	1	1	3
23	2	bcom financial accountancy	2	3.33333333333333	3	3.33333333333333	3	1.66666666666667	3.33333333333333	4	3	3.66666666666667	1	3	2.33333333333333	2.33333333333333	3	3	4	1.66666666666667	1.66666666666667	1.66666666666667	3	4.66666666666667	3	4	3	3	2.33333333333333	3	3	2.66666666666667	2.33333333333333	2.33333333333333	3	3.66666666666667	1.66666666666667	1	1.66666666666667	3.66666666666667	6.66666666666667	5.33333333333333	6.66666666666667	4.66666666666667	2.66666666666667	2.66666666666667	2	6.66666666666667	5.33333333333333
22	2	BSc Information Technology	2	1.66666666666667	1	2	2	2.33333333333333	2	2.33333333333333	1.66666666666667	1.66666666666667	1	1	1.33333333333333	1.66666666666667	1.66666666666667	1	3	1	1	1.33333333333333	1	3.33333333333333	1.33333333333333	2	1.33333333333333	1.66666666666667	1.66666666666667	1.33333333333333	1.66666666666667	2.33333333333333	1.33333333333333	1.33333333333333	1.33333333333333	1	1.33333333333333	1.33333333333333	1.33333333333333	1	6.33333333333333	3.66666666666667	6.33333333333333	5	3.33333333333333	3.33333333333333	3.66666666666667	6	6
22	2	Graphic design with communication	4	5	5	5	5	1	4	4	3	5	3	3	4	4	4	3	4	5	5	5	4	4	4	3	3	4	4	4	4	5	4	4	5	4	4	5	5	5	5	5	5	2	3	2	2	1	1
20	2	Computer, science and mathematics	3	2	2	1	2	3	1	1	3	3	2	3	2	1	2	2	1	2	3	1	2	3	1	1	2	1	2	3	3	2	1	1	3	3	2	2	3	3	7	6	6	5	5	5	3	3	3
20	2	Agricultural sciences	3	4	4	5	5	5	4	4	4	4	4	4	4	5	4	4	4	4	4	4	5	5	4	4	4	4	4	4	4	4	4	5	4	4	4	5	4	4	6	6	6	2	2	2	2	2	7
33	1	Mathematics	1	1	1	2	4	5	2	3	3	3	1	1	2	3	3	1	1	1	1	2	1	2	2	2	2	3	3	2.66666666666667	3	3	2	2	2	1	2	2	2	1	7	7	7	7	6	6	7	6	6
	1	Public affairs	2	1	1	1	1	1	1	4	2	2	4	4	4	4	4	2	2	2	2	2	5	4	2	4	2	4	3	5	4	4	3	2	2	3	2	3	4	5	6	6	6	3	3	3	3	3	2
25	1	Marketing	2	3	4	4	2	2	4	5	4	4	4	4	5	4	4	4	4	3	3	3	3	5	3	5	4	4	5	4	5	4	4	3	4	3	4	5	5	5	2	3	3	3	3	3	3	3	3
30	1	Master's of education in special needs education	2	1	1	1	1	1	1	1	4	1	1	1	1	1	1	1	1	1	1	1	1	1	1	1	1	1	1	1	1	1	1	1	1	1	1	1	1	4	6	4	6	6	5	7	7	6	1
24	1	Advanced Diploma in Human Resource Management (Labour Relations)	2	4	4	2	4	1	4	2	2	2	4	4	3	2	3	2	2	4	2	2	2	4	2	2	2	2	2	1	4	4	2	3	2	2	2	2	2	4	6	5	6	6	6	5	5	6	4
27	1	Crop Science	2	4	2	1	1	1	1	1	1	2	5	5	5	5	5	2	5	5	2	2	2	5	3	2	1	5	1	2	1	5	1	4	2	4	1	1	5	4	7	7	7	1	1	1	1	5	7
27	1	Animal Health	2	4	1	3	4	1	1	4	2	4	1	4	2	1	2	2	2	1	1	1	4	5	4	2	1	1	4	2	1	1	1	2	5	2	1	1	1	1	4	6	6	4	1	2	1	6	4
19	2	Education	1	4	3	3	3	3	4	3	3	3	4	3	4	4	3	3	4	3	2	3	4	4	3	3	2	3	3	3	4	4	3	4	3	3	4	4	5	5	2	2	2	3	2	2	2	2	2
30	2	Business Management	2	5	3	4	4	2	3	5	4	4	4	5	4	4	4	4	4	5	4	4	4	4	4	4	4	4	5	2	4	4	5	4	4	4	4	4	4	4	6	5	5	1	1	1	1	1	6
22	2	baccalareus commerci in accounting	6	4	2.5	3.5	2.5	2.5	2.5	2.5	2.5	2.5	2	4	2.5	4	3	2.5	2.5	2.5	2.5	2	2	4	2	3	2.5	2	2	2	1.5	2	2	3	2.5	2	2	3	2.5	3	7	5.5	7	4	4.75	4.75	3.25	4	5.75
27	2	BCom Honours in Economics	2	3	1	3	3	4	2	2	2	1	2	3	3	2	2	3	4	5	1	1	3	2	1	2	2	1	4	4	2	1	4	3	2	3	2	1	2	1	4	2	5	4	4	4	4	6	2
26	2	computer science	1	3	4	1	1	1	1	1	1	1	1	1	1	1	1	1	1	1	1	1	1	1	1	1	1	1	1	5	1	1	1	1	1	1	1	1	1	1	4	4	4	4	4	4	4	4	7
20	1	Information Technology	2	4	4	4	4	2	4	5	4	5	1	4	3	3	4	4	4	2	2	2	4	5	4	5	4	4	3	1	4	3	3	3	4	5	2	1	2	5	7	7	7	5	3	3	2	7	5
22	1	Bachelor of commerce in Economics with Economic Science with International Trade	6	5	2	2	2	2	2	4	4	1	1	1	1	2	2	1	1	1	1	2	1	5	3	2	1	1	1	1	4	2	2	2	5	2	1	2	4	4	7	7	7	4	4	4	4	7	4
20	1	Bachelor of Science in environmental sciences with geography and computer science	1	1	1	3	2	1	1	3	3	2	2	4	3	2	3	3	1	4	1	1	1	4	1	1	3	1	1	2	2	2	3	3	3	3	1	2	2	2	6	6	6	4	5	4	4	6	1
22	2	agriculture	4	5	5	5	5	3	4	4	4	4	4	4	4	4	5	4	4	4	4	4	4	4	4	4	4	4	4	2	4	4	4	4	4	4	4	4	4	2	4	5	5	5	5	5	5	5	5
20	1	economics	2	4	4	4	4	4	4	4	4	4	4	4	4	4	4	4	4	4	4	4	4	4	4	4	4	4	4	3	4	4	4	4	4	4	4	4	4	4	2	2	2	2	2	2	2	2	2
20	1	Accounting	3	2	1	1	1	1	2	1	1	1	1	1	4	3	2	1	3	2	1	1	1	2	2	2	1	1	1	4	1	1	1	3	1	1	3	2	2	2	2	2	1	3	4	3	3	3	1
20	1	Physiology with biochemistry	4	3	3	3.5	2.5	1.5	3	2.5	3.5	2.5	2	2.5	1.5	2.5	1.5	2.5	1.5	1.5	1.5	1.5	1	4	1.5	2	2.5	2	1.5	1	3	3	1.5	2	3	2	1.5	1.5	1.5	3.5	6	5	6	4	4	4	4	4	3
19	1	B.Pharmacy	2	5	2	2	2	1	4	3	2	3	1	1	3	5	1	1	1	1	1	1	3	5	3	3	1	3	1	3	1	1	1	3	1	1	1	1	2	1	6	2	7	5	3	4	5	3	1
21	1	Pharmacy	6	5	4	3	3	1	3	2	1	1	4	1	5	4	1	1	1	1	1	1	1	5	1	4	1	1	4	1	1	4	4	3	1	2	1	5	5	1	7	2	7	3	3	1	3	5	1
19	1	Bcom Forensic Accountancy	4	5	5	4	4	3	5	4	3	4	5	4	3	5	3	1	3	3	3	3	3	5	5	3	1	4	3	2	4	5	3	3	4	3	3	5	5	5	7	5	4	2	2	2	3	6	4
19	1	BCom Forensic Accounting	2	4	1	2	2	1	4	1	1	1	2	1	1	4	2	1	2	1	1	1	1	5	1	1	1	1	1	5	1	1	1	4	1	1	1	1	5	4	3	1	4	2	1	1	2	6	4
23	1	Industrial Psychology	2	1	2	1	1	1	1	1	1	1	2	1	1	4	1	1	1	1	1	1	1	4	1	1	1	1	1	3	1	2	1	1	1	1	1	1	4	4	5	2	4	4	4	4	4	6	1
20	1	B.Ed intermediate phase	2	3	1	2	5	4	1	3	1	2	4	3	5	5	4	3	5	3	1	4	4	3	4	1	1	2	3	2	4	4	1	1	5	3	1	1	4	3	1	1	1	2	2	2	1	7	1
19	1	Information systems	6	3	3	3	2	1	2	5	4	5	4	3	3	3	2	3	4	5	5	4	4	5	3	3	3	4	4	1	5	4	4	3	3	4	4	3	4	4	2	2	3	2	3	3	2	2	2
18	1	Environmental management	1	2	2	3	3	3	3	3	4	4	3	3	4	4	5	3	3	4	4	4	3	5	5	3	4	3	4	4	5	5	4	4	4	3	4	4	4	5	4	4	3	4	4	4	2	3	3
22	2	BSc Information Technology	6	1	2	3	3	1	3	1	1	2	2	3	3	3	1	1	3	2	1	3	3	4	3	2	1	1	1	3	2	3	2	3	3	1	1	2	4	1	2	6	6	3	4	4	5	6	1
21	2	Law	5	4	4	3	4	2	4	4	4	3	3	4	4	4	4	5	4	4	3	4	5	4	3	4	4	4	3	4	3	4	3	4	4	4	4	5	5	4	5	5	5	2	2	2	2	2	6
24	2	Information systems	7	4	4	4	4	3	4	4	4	5	5	5	5	5	4	4	5	4	4	4	5	5	5	5	4	4	3	3	3	2	4	4	4	3	4	5	5	5	1	2	2	3	2	2	2	1	1
18	2	Psychology	1	1	1	2	2	2	2	2	2	1	2	2	3	2	1	2	2	2	1	2	1	2	2	1	2	2	1	3	1	2	3	2	3	3	2	3	3	3	2	2	2	3	3	3	2	2	2
20	2	BCom Economics and International Trade	2	2	2	2	1	1	1	1	1	1	1	1	1	1	1	1	4	1	1	1	1	4	1	5	1	1	4	1	1	1	1	4	1	1	1	1	3	2	4	1	3	4	3	4	3	5	1
39	1	Humanities	2	3	5	4	2	1	3	5	1	3	4	4	3	4	4	1	3	5	1	1	4	5	3	4	2	3	1	3	1	3	1	1	1	1	1	1	3	1	7	7	7	1	1	1	1	1	7
26	1	Microbiology	4	4	2	3	2	1	1	1	1	2	1	4	2	4	3	2	2	2	1	1	1	4	1	3	2	2	2	1	1	2	2	3	2	1	1	3	2	3	7	6	7	4	5	5	3	4	7
23	1	Accounting	5	3	3	3	4	5	5	5	4	4	4	4	4	4	4	5	5	4	4	5	5	5	4	4	4	4	4	5	3	4	5	5	4	4	5	5	5	5	7	6	7	2	2	3	2	2	2
22	1	Public administration	5	2	3	3	3	4	4	4	4	5	5	4	4	5	4	4	4	5	4	5	5	5	5	5	5	4	3	4	5	5	1	5	3	4	4	5	5	5	5	5	6	1	1	1	1	1	7
19	1	Applied mathematics and chemistry	3	4	3	3	3	3	4	3	3	5	5	5	5	5	5	5	4	4	4	5	4	4	4	4	4	5	4	3	4	3	4	4	4	4	4	4	5	5	7	5	4	2	2	2	2	2	3
40	1	Phytomedicine	3	1	2	2	2	1	2	2	2	2	2	2	2	2	3	2	2	2	1	1	1	2	2	2	2	2	2	5	1	1	2	2	1	2	1	1	2	1	7	7	7	3	1	1	2	5	6
36	1	Chemistry	2	4	2	2	3	1	1	4	1	3	4	4	3	4	3	5	4	3	1	1	3	5	1	1	1	3	3	2	4	3	2	2	1	2	2	2	4	2	7	6	6	2	2	2	2	4	6
34	1	Education management	2	2	2	2	2	2	2	2	2	2	2	2	2	2	2	2	2	2	2	2	2	2	2	2	2	2	2	1	2	2	2	2	2	2	2	2	2	2	5	5	5	5	5	5	5	5	5
22	1	Psychology with Labour relations	2	2	1	1	3	1	2	3	4	1	1	5	3	5	2	1	2	2	1	1	4	1	2	5	1	4	3	1	2	3	2	4	1	3	1	1	1	1	7	7	7	1	1	6	4	7	3
30	1	Phd	1	1	1	2	2	2	2	2	2	2	2	5	5	5	5	4	4	5	5	3	3	3	1	5	5	3	2	1	4	5	2	2	5	2	4	3	2	5	7	7	7	7	4	5	6	7	6
24	1	Degree in Accounting	2	5	4	5	5	5	5	5	5	5	3	5	5	5	5	5	5	5	4	5	4	5	1	5	5	5	5	4	5	5	5	5	5	5	5	5	3	5	7	7	7	2	2	2	2	5	5
19	1	Bachelor of health sciences in Clinical Technology	2	1	1	3	2	1	2	1	1	1	1	5	5	2	2	1	3	4	2	1	3	1	1	4	2	2	1	2	1	1	1	1	1	2	1	1	1	1	6	6	6	4	3	3	4	5	5
24	1	Human Movement Science	2	5	3	4	2	2	2	4	2	4	1	5	4	2	4	2	2	4	1	1	3	5	1	4	2	2	2	5	4	4	2	3	4	2	1	2	4	5	7	7	7	3	1	2	3	7	6
22	1	Human Movement Science	6	5	4	3	4	3	4	5	5	5	4	5	5	5	4	4	5	4	1	3	4	5	4	5	4	3	5	2	5	5	4	4	5	5	4	3	5	5	7	7	7	2	4	2	4	4	7
22	1	Law	3	1	1	1	2	2	3	3	2	2	2	2	3	4	2	2	3	3	4	4	5	5	5	4	4	3	3	4	2	3	4	3	4	4	5	4	4	3	3	3	4	3	3	5	5	3	3
20	1	Igbo	4	4	5	4	5	4	4	4	5	4	3	4	4	3	3	4	3	4	4	4	4	4	4	5	4	3	4	1	4	5	4	3	4	4	4	4	5	4	3	2	2	2	2	3	2	2	3
18	1	Labor relation management	3	4	1	1	5	4	4	4	3	4	3	3	4	4	4	3	3	4	4	3	4	3	3	4	4	3	3	3	3	5	5	5	4	5	4	5	4	5	5	5	5	5	6	6	6	5	6
20	1	Engineering	5	1	2	2	2	1	2	2	2	3	3	3	3	3	2	3	2	3	3	3	2	2	3	3	2	2	2	3	2	1	2	2	1	1	1	2	1	1	2	2	2	1	2	2	2	1	3
24	1	Applied mathematics and chemistry	6	4	4	5	5	4	2	2	2	3	3	2	2	2	2	2	3	2	1	2	2	2	2	1	2	1	2	4	2	2	1	1	2	2	4	4	4	5	3	2	1	2	1	2	2	3	2
23	1	Psychology	3	4	3	4	4	4	3	4	3	3	3	4	4	5	4	4	4	4	4	3	4	4	3	4	4	3	1	4	5	5	1	5	5	4	4	4	5	5	5	5	4	4	3	4	3	3	4
19	1	Economics	3	3	2	1	2	2	2	2	3	3	2	3	3	3	2	2	2	2	2	3	2	3	2	2	3	2	2	1	2	3	3	2	2	2	3	3	3	3	2	3	2	3	4	2	3	3	2
21	1	Statistics	5	5	5	5	5	4	3	3	3	3	4	3	3	4	4	3	3	4	4	4	3	4	4	4	3	4	4	2	3	4	4	4	4	4	4	4	4	4	1	2	2	1	2	4	3	3	3
21	1	Computer science with physics	7	4	4	3	4	2	4	4	4	4	4	5	5	5	5	5	5	5	4	4	5	4	5	5	5	5	5	3	5	5	2	5	4	4	4	5	5	5	6	5	5	2	2	2	2	2	2
23	1	Computer science with mathematics	5	4	4	4	3	3	3	4	5	4	4	3	3	5	5	5	5	4	4	5	4	4	3	4	4	3	4	5	3	4	5	5	5	5	5	4	4	4	4	4	4	4	4	4	5	5	5
21	1	Microbiology	5	4	2	5	5	1	5	5	5	5	5	5	5	5	4	5	5	5	5	5	5	5	4	4	4	4	4	4	5	4	4	4	4	4	4	4	4	5	6	6	6	1	1	1	1	1	1
21	1	Engineering	5	4	4	4	3	4	4	4	4	4	4	5	5	5	5	5	5	5	5	5	5	4	5	5	5	5	5	5	5	5	4	5	5	5	5	5	5	5	7	7	7	1	2	3	2	1	2
20	1	Applied mathematics and chemistry	4	5	5	5	5	5	5	5	5	5	5	5	4	4	5	5	4	5	5	5	5	5	5	5	5	5	5	5	5	5	5	4	4	5	4	5	5	5	7	7	6	1	1	2	1	1	2
22	1	Animal science	3	3	3	3	3	3	3	3	3	3	3	3	3	3	3	3	3	3	3	3	4	3	3	3	4	3	3	5	3	3	3	4	4	3	3	4	3	3	7	6	5	5	5	5	5	6	5
21	1	Animal sciences	5	4	4	4	4	4	5	5	4	4	1	4	5	5	5	5	5	4	4	4	3	4	4	4	4	5	5	5	4	5	4	5	5	4	4	4	5	5	5	5	6	1	1	1	1	1	7
21	1	Computer science	3	2	2	2	3	1	1	3	3	5	3	5	5	5	5	5	3	3	3	3	4	4	4	4	4	1	1	4	4	4	1	4	4	4	3	4	3	5	4	5	6	1	1	1	1	1	5
28	1	Nursing	2	3	2	2	2	2	2	2	2	2	2	2	2	2	2	2	2	2	2	2	2	2	2	2	2	2	2	5	2	2	2	2	2	2	2	2	2	2	4	2	4	4	4	4	4	4	4
23	1	Agronomy	5	5	5	4	4	4	4	4	5	4	3	4	4	4	4	3	3	4	4	4	3	4	3	4	4	3	5	5	5	4	3	4	4	5	5	4	5	5	7	6	5	5	5	5	6	6	6
22	1	Law	7	1	1	3	3	1	3	1	3	3	4	5	4	4	4	4	4	5	5	4	4	4	3	5	4	4	4	4	4	4	4	4	4	4	4	4	4	4	6	5	6	5	1	1	2	1	6
30	2	Chemistry	3	4	4	4	4	2	4	4	3	4	4	4	4	4	4	4	4	4	4	4	4	4	4	4	4	4	4	4	4	4	4	4	4	4	4	4	4	4	3	5	3	4	3	2	3	2	5
37	2	Physiology	1	3	4	2	2	2	3	4	2	2	3	2	2	2	2	2	2	2	2	2	1	5	2	2	2	2	2	1.5	3	3	2	3	5	3	2	2	2	2	6	6	6	4	4	4	4	4	4
48	2	Curriculum Studies (postdoc)	1	4	4	1	1	1	1	1	1	1	1	1	1	4	1	1	1	1	1	1	1	4	1	1	1	1	1	2	1	1	1	4	3	1	1	2	4	1	7	4	6	1	4	5	2	6	2
35	2	Clinical Psychology	1	2	2	1	1	1	1	1	1	1	1	2	1	1	1	1	1	1	1	1	1	4	1	1	1	1	1	1	1	1	1	1	4	2	1	2	2	1	7	6.5	7	2.5	3	3	2	2.5	7
24	2	Bsc IT	6	3	3.5	3.5	3	2.5	3.5	3.5	3	3.5	3.5	3.5	3	3.5	3	3	3	3	3	3	3	3.5	2.5	2	3	2.5	2	2	2.5	2	2	3	2.5	3.5	3	2.5	2	2	7	4.5	7	4	4.25	4.25	3.75	4	3.25
26	2	IT	7	3	1	3	4	1	3	4	4	2	2	5	4	4	5	5	5	4	3	4	4	5	2	5	3	5	4	5	4	5	5	4	5	5	2	3	2	5	6	4	6	2	2	2	2	4	5
19	2	Public Affairs - Administration of state	2	5	5	2	2	1	3	1	3	2	5	2	2	4	3	2	4	3	1	1	2	3	3	5	2	4	3	1	2	3	2	2	2	2	2	4	2	2	7	6	7	1	1	1	1	6	7
34	2	Engineering	8	3	4	5	2	1	2	4	1	2	2	2	2	2	2	2	4	2	1	1	2	3	2	4	1	2	2	4	2	2	2	2	2	2	1	2	3	2	6	5	1	1	3	4	2	4	1
38	2	PostDoc	2	5	3	2	1	1	2	5	1	1	1	1	5	4	5	5	5	5	4	2	4	5	1	5	5	3	4	2	4	5	5	4	5	4	4	1	2	1	7	1	7	1	1	1	5	6	3
21	2	Agriculture	5	4	5	5	5	2	3	4	3	5	2	5	5	4	4	5	4	4	4	3	4	5	4	5	5	4	5	3	5	4	1	3	5	4	5	4	2	5	7	7	7	1	1	1	1	2	7
21	2	Statistics	5	5	4	5	5	5	5	5	5	5	4	4	4	5	5	5	4	4	4	4	5	5	4	5	4	3	4	4	4	4	4	5	4	5	4	5	4	5	6	6	7	2	2	3	3	2	2
23	2	Computer science and physics	6	4	4	4	5	1	5	4	5	5	4	4	5	5	5	5	5	5	5	5	5	5	4	5	4	4	5	4	5	5	1	5	5	5	5	1	5	5	6	6	6	1	1	1	1	1	7
18	2	Chartered Accountancy	2	2	3	2	2	1	2	2	2	1	1	1	2	2	1	1	3	1	1	1	1	4	3	3	2	2	2	4	1	2	2	1	1	1	1	1	1	1	7	6	7	4	4	4	5	6	4
36	2	PhD in Biology	6	4	1	1	1	1	1	1	1	1	4	1	1	1	1	1	1	1	1	1	1	4	1	1	1	1	1	4	1	1	1	1	1	1	1	1	4	1	6	5	6	4	4	4	4	6	7
45	2	POSTDOC	20	4	3	4	3	2	2	4	2	4	3	3	3	3	4	4	5	4	3	2	5	5	4	4	3	2	3	1	3	3	2	2	2	4	3	2	2	1	7	6	6	1	1	1	2	2	2
39	2	postdoc	1	5	4	3	1	1	2	4	3	2	2	2	1	2	2	1	4	1	1	1	2	5	4	1	1	2	1	3	2	3	2	2	5	2	1	2	4	3	5	6	7	1	1	2	1	1	7
42	2	Political Science	2	5	5	5	5	1	4	4	1	1	5	5	1	5	5	1	4	5	4	1	1	5	5	2	2	1	1	3	5	5	1	5	5	1	1	5	2	4	7	7	7	2	2	2	2	2	2
19	2	Bcom in Chartered Accountancy	2	1	1	4	1	1	1	1	4	1	1	4	1	1	4	4	1	1	1	1	1	1	1	4	2	2	5	1	1	5	4	1	1	4	1	1	1	1	7	7	7	6	4	5	4	6	1
26	2	Computer Science	5	2	4	4	3	2	5	4	3	2	3	3	4	3	2	3	3	2	1	2	4	3	2	2	3	3	2	1	2	3	3	3	2	2	3	4	4	4	5	4	5	3	4	3	3	4	6
23	2	Integrated communication design	2	4	2	3	2	2	2	4	2	4	2	4	2	5	2	4	2	4	2	4	2	4	2	3	2	4	3	1	4	2	4	2	3	2	5	3	3	5	2	3	3	2	5	3	4	3	5
36	2	Mechanical Engineering	7	4	3	4	2	2	1	4	3	3	1	5	5	4	5	4	3	5	2	1	1	2	2	4	4	1	4	3	4	5	4	2	4	3	3	2	4	5	6	5	7	3	3	5	3	7	7
25	2	Chemical Engineering	2	1	1	3	5	1	3	3	3	2	1	5	3	4	5	1	1	5	1	1	1	1	2	5	1	3	2	5	3	2	1	3	5	5	4	3	1	1	7	7	7	7	7	7	7	7	4
39	2	Electrical Enginering	8	4	1	4	3	1	1	4	1	1	1	4	4	4	4	4	4	4	3	1	3	3	1	5	3	3	3	4	4	3	3	5	2	3	4	4	2	4	4	4	5	2	2	2	2	2	7
33	2	PhD Chemistry	6	1	1	1	1	1	1	1	1	1	1	1	1	1	1	1	1	4	1	1	1	4	1	4	1	1	4	2	1	1	1	1	4	4	1	1	1	1	6	2	6	2	2	2	6	6	6
33	2	Mechanical Engineering	6	4	4	3	3	2	2	3	2	2	2	4	2	4	3	2	4	3	2	2	2	4	2	4	3	2	2	4	2	4	2	4	3	3	2	2	4	4	7	5	7	4	4	4	4	6	6
23	2	biochemistry	4	3	2	4	4	2	3	3	3	4	4	4	4	4	4	4	4	4	2	3	3	2	2	4	4	2	2	2	4	4	4	2	3	4	4	2	2	3	5	5	3	3	3	2	3	3	3
23	2	Satatistics	5	2	3	2	2	2	4	2	2	3	2	4	4	4	4	4	4	5	5	4	4	4	2	4	4	4	2	2	5	4	2	4	4	4	4	5	2	4	5	5	5	4	5	4	5	4	4
23	2	Accounting	4	2	2	2	3	4	4	3	3	4	3	2	2	2	3	4	4	3	2	2	4	3	3	2	2	2	4	2	4	3	3	5	5	4	3	3	3	3	3	3	5	5	4	4	6	6	5
24	2	Communication	6	1	1	2	2	3	2	3	4	3	3	2	3	4	4	4	3	2	4	4	4	4	4	4	3	4	4	4	4	4	4	4	4	4	4	4	5	3	2	3	4	5	5	3	3	4	3
23	2	Animal science	3	2	2	3	3	3	3	4	4	3	4	4	4	4	3	3	4	3	4	5	5	5	5	5	5	4	3	4	3	2	3	3	4	3	4	5	5	5	2	3	4	4	3	3	3	3	3
25	2	Information technology	5	5	4	4	4	4	4	4	5	5	4	4	4	3	3	3	4	4	4	4	5	5	4	4	4	5	4	2	4	4	4	4	5	5	5	4	5	4	1	1	1	1	1	1	2	2	1
21	2	Sociology and geography	4	1	1	1	2	2	1	2	2	1	1	1	1	2	2	2	2	2	1	1	1	2	2	1	2	2	1	2	2	3	2	1	2	3	3	2	2	1	6	5	4	3	3	3	3	3	3
23	2	Microbiology	5	4	4	3	5	4	3	4	4	4	3	4	5	5	3	4	4	4	4	4	4	4	4	4	4	4	4	1	4	3	5	4	4	4	4	3	4	4	5	5	4	5	6	5	6	6	5
21	2	Engineering	4	5	4	4	5	2	4	5	4	5	2	3	5	5	5	5	5	5	4	4	4	4	4	4	5	5	5	4	5	4	4	5	4	4	4	5	4	4	6	5	6	1	1	1	1	2	2
19	2	Mathematics	3	1	2	2	2	3	3	2	3	3	3	3	2	2	2	2	2	3	3	3	2	2	1	2	2	2	2	5	3	3	3	3	3	3	2	2	3	3	5	5	5	1	1	1	1	1	2
20	2	Yoruba	3	2	2	3	2	2	3	3	4	3	3	4	4	3	3	3	3	4	4	4	3	4	4	4	4	4	3	2	5	5	5	5	5	5	4	4	4	5	7	6	5	1	1	1	1	1	1
24	2	Development studies	6	2	2	4	3	3	4	4	4	4	4	5	5	5	5	5	4	4	3	3	4	4	5	5	5	5	5	5	5	5	4	4	4	4	4	5	4	4	7	7	7	2	3	2	1	6	6
20	2	Humanities with English	3	5	5	4	4	3	4	5	4	4	4	4	3	4	4	4	4	4	4	4	5	5	5	4	4	5	4	4	4	5	4	4	4	4	4	4	4	5	5	6	5	2	2	2	2	2	3
22	2	Animal sciences	5	4	4	4	3	4	4	4	4	4	4	4	4	4	5	4	4	4	5	4	4	4	4	4	5	4	4	4	5	5	4	5	5	4	5	4	4	4	6	5	5	2	1	1	1	1	6
21	2	Accounting	5	4	4	4	4	4	5	4	4	4	4	3	4	4	4	4	4	4	5	5	4	3	4	3	4	4	4	4	4	5	4	4	4	4	4	4	4	4	6	6	5	6	6	6	6	6	6
19	2	Psychology	1	5	5	5	5	1	5	5	5	5	5	5	5	5	5	5	5	5	5	5	4	5	5	5	5	4	4	3	5	4	5	4	4	5	4	4	5	4	6	6	7	1	1	1	1	1	7
20	2	Public administration	3	5	2	5	5	1	3	3	3	4	4	3	3	4	4	4	5	5	5	5	5	4	5	5	5	5	5	4	5	4	4	5	5	4	4	5	5	5	6	6	6	1	1	2	2	1	2
22	2	Microbiology	3	2	2	3	4	4	4	4	4	4	4	4	4	4	4	4	4	4	5	4	4	5	5	5	4	4	1	5	4	3	3	4	3	3	3	3	3	4	6	5	4	5	5	5	5	5	5
21	2	Sociology and geography	1	5	5	5	5	5	5	5	4	5	5	5	5	5	5	5	4	5	2	2	5	5	4	4	4	4	1	1	2	2	1	3	2	2	2	2	5	5	7	7	7	1	1	1	1	1	5
22	2	Statistics	5	5	4	4	4	5	5	5	5	5	5	5	5	5	5	5	4	4	4	4	5	4	4	4	5	4	4	1	5	4	4	4	4	4	4	4	4	4	7	7	7	1	1	1	1	1	7
18	2	Psychology	1	5	5	5	3	1	5	5	5	5	5	5	5	5	5	5	5	5	5	5	5	5	5	3	4	4	1	1	5	5	3	5	5	5	5	4	4	4	5	5	7	3	3	3	3	3	3
19	2	Accounting	3	4	4	4	5	5	5	5	4	4	4	5	5	5	4	5	5	5	5	4	5	4	4	5	4	4	5	4	4	4	5	5	4	4	4	4	4	4	5	4	5	5	6	5	1	2	2
21	2	Pharmacy	7	3	3	5	5	5	4	5	5	5	5	5	4	5	5	4	4	5	4	4	5	4	4	4	5	4	3	5	4	4	1	3	3	4	3	3	3	3	7	7	5	3	3	3	3	3	3
23	2	Nursing	7	3	3	3	4	1	5	4	4	4	4	5	5	5	5	5	4	4	4	4	5	5	5	4	4	3	4	3	5	4	5	4	4	4	5	5	4	5	7	7	7	1	1	1	1	1	1
24	2	Accounting	5	4	3	4	4	4	4	5	5	3	3	2	2	2	2	3	4	4	5	5	4	3	3	4	4	4	5	3	5	4	4	4	4	3	3	4	4	5	6	5	5	5	4	5	6	6	6
24	2	Engineering	7	3	2	5	5	4	4	4	5	5	5	4	4	4	4	4	4	4	5	4	4	5	4	4	5	4	4	1	4	4	4	3	4	3	4	4	4	3	4	5	5	3	3	2	1	1	4
20	2	Statistics	3	1	3	1	2	2	2	2	2	2	2	2	3	2	2	2	2	2	2	2	2	1	2	2	2	2	2	4	2	2	2	1	2	2	2	3	3	3	6	6	5	3	3	4	4	3	3
19	2	Computer science	3	2	1	2	2	2	2	2	2	2	1	1	1	1	1	2	1	1	1	1	1	1	1	1	2	2	1	2	1	2	1	1	1	1	1	2	1	1	7	7	5	7	7	7	6	6	1
19	2	computer sciences	3	2	4	4	3	2	2	4	4	4	4	3	3	2	4	4	5	4	3	4	4	4	4	2	2	2	3	3	3	2	2	3	4	4	4	4	5	5	6	6	6	2	2	2	2	2	6
22	2	Information systems	3	3	5	5	5	1	4	5	5	4	1	5	5	5	5	4	4	4	3	4	4	3	4	5	5	5	4	4	5	4	5	5	4	3	4	4	4	4	7	7	7	1	1	1	1	2	4
19	2	Chemistry and mathematics	3	1	2	2	1	2	2	2	2	2	2	2	2	2	1	2	2	2	2	2	2	2	2	2	2	2	2	4	2	1	2	2	2	1	2	2	2	2	7	7	7	7	7	7	7	7	7
36	2	Humanities	1	4	2	2	2	2	2	3	2	2	3	2	2	2	2	2	2	2	2	2	1	4	1	1	1	1	2	1	1	1	1	2	2	2	2	2	2	2	5	6	5	5	5	5	5	6	6
22	1	Law	10	5	5	5	5	1	5	5	5	5	5	4	3	5	5	4	4	1	1	1	5	5	3	5	3	5	1	1	5	5	5	1	1	1	3	5	5	5	6	6	6	1	1	1	1	1	6
25	1	Bcom in Information Systems	8	4.5	2	4.5	4.5	1.5	2.5	3	1.5	4	1.5	5	4.5	5	4.5	2.5	5	4.5	3.5	1.5	4.5	4.5	2.5	4.5	1.5	3.5	3	5	3	3	3	1.5	3.5	3	1.5	2.5	2.5	3	6	6	6	4	4	2.5	2.5	6	6.5
23	1	Financial accounting	3	5	2	4	5	1	1	1	1	4	1	5	5	5	4	1	5	5	5	1	5	5	1	5	1	5	1	3	1	1	1	1	2	1	1	1	1	1	6	6	6	4	7	4	4	7	7
28	1	Masters in Law	2	1.83333333333333	1	2	1.5	1.66666666666667	2	2.16666666666667	1.33333333333333	1.33333333333333	1	1	1.16666666666667	1.33333333333333	1.33333333333333	1	3.5	1	1	1.16666666666667	1	3.66666666666667	1.16666666666667	2	1.16666666666667	1.33333333333333	1.33333333333333	1	1.33333333333333	2.16666666666667	1.16666666666667	1.16666666666667	1.16666666666667	1	1.16666666666667	1.16666666666667	1.16666666666667	1	6.16666666666667	2.83333333333333	6.16666666666667	4.5	2.66666666666667	2.66666666666667	2.83333333333333	6	6
40	1	PhD Sociology	2	1.5	1	2	2.5	3	2	2.5	2	2	1	1	1.5	2	2	1	2.5	1	1	1.5	1	3	1.5	2	1.5	2	2	1.66666666666667	2	2.5	1.5	1.5	1.5	1	1.5	1.5	1.5	1	6.5	4.5	6.5	5.5	4	4	4.5	6	6
25	1	BCom in Information Systems	8	1.16666666666667	1	2	3.5	4.33333333333333	2	2.83333333333333	2.66666666666667	2.66666666666667	1	1	1.83333333333333	2.66666666666667	2.66666666666667	1	1.5	1	1	1.83333333333333	1	2.33333333333333	1.83333333333333	2	1.83333333333333	2.66666666666667	2.66666666666667	2.33333333333333	2.66666666666667	2.83333333333333	1.83333333333333	1.83333333333333	1.83333333333333	1	1.83333333333333	1.83333333333333	1.83333333333333	1	6.83333333333333	6.16666666666667	6.83333333333333	6.5	5.33333333333333	5.33333333333333	6.16666666666667	6	6
25	1	Information systems	2	1	2	2	2	4	4	2	2	2	2	3	4	2	2	2	2	2	2	2	2	3	2	5	2	2	2	3	2	4	2	2	2	2	2	4	2	2	7	7	7	7	7	7	7	7	4
23	1	LLB	2	3.5	1.5	2	2	2	2.5	3.5	2.5	2	3	2.5	3.5	3	2.5	2	3.5	2	2	2.5	2	2.5	2	3	2	2	2	2	2.5	3	2	2.5	2	2	2	2.5	2.5	3.5	5	5	3	3	5	3	3	6	5.5
34	1	PhD	10	4	1	3	3	1	1	1	1	1	3	3	3	5	3	1	1	3	1	1	1	4	1	4	3	3	3	2	3	1	3	1	1	1	1	4	4	5	1	2	1	4	4	4	4	7	4
25	1	Chemical Engineering	2	2	4	3	3	1	3	3	2	4	4	3	3	3	3	3	3	3	2	3	3	3	2	1	3	3	2	2	3	2	2	3	2	4	3	2	1	1	7	4	7	4	4	4	4	4	2
40	1	PHD SOCIOLOGY	2	4	2	5	5	5	5	5	5	5	5	5	5	5	5	5	5	5	5	5	5	5	5	5	5	5	5	2	5	5	5	5	5	5	5	5	5	5	6.5	4	6.5	3	3	3	3	4	3.5
20	1	Animal Science	4	4	3.2	3.6	3.6	2.2	1.4	1.4	1.8	1.8	1.8	1.8	1.4	2.2	1.8	1.8	1.4	1.8	1.4	1.4	1.8	1.8	1.8	1.8	1.4	1.8	1.8	2.2	1.8	1.8	1.8	1.4	2.2	1.8	1.8	1.4	1.4	2.2	5.6	4.8	5.2	2.2	2.2	2.2	2.2	2.6	2.2
20	1	Medical Laboratory Sciences	2	3.33333333333333	2.66666666666667	3.33333333333333	4	3	1.66666666666667	3	1.66666666666667	3	2.33333333333333	3	1.66666666666667	3	1.66666666666667	3	2.33333333333333	3	2.33333333333333	2.33333333333333	2.33333333333333	3	2.33333333333333	2.33333333333333	1.66666666666667	2.33333333333333	3	2	2.33333333333333	1.66666666666667	2.33333333333333	3	1.66666666666667	3	3	1.66666666666667	3	2.33333333333333	5.33333333333333	4.66666666666667	6	3	4.33333333333333	3	3	2.33333333333333	3
24	1	Psychology	6	4	2	4	1	1	1	4	1	4	2	3	4	3	3	1	1	3	1	1	1	4	1	2	1	1	4	1	1	2	4	2	1	1	1	4	1	5	7	5	7	4	2	4	4	4	2
25	1	Bcom in Information Systems	8	4	2	2	2	1	2	3	2	2	2	3	3	4	3	3	2	3	2	2	2	4	2	4	3	4	3	2	2	2	3	4	3	2	2	3	3	4	5	4	6	3	2	3	3	6	4
20	1	Accounting	4	4	4	4	4	5	4	4	5	4	4	3	3	4	5	5	5	4	4	5	4	4	4	5	5	4	5	5	4	3	4	4	4	3	3	5	5	5	5	6	6	7	2	2	2	3	4
22	1	Humanities with English	5	5	5	5	4	4	4	5	4	4	4	5	5	4	4	4	5	4	4	4	5	5	4	5	5	5	5	5	5	4	4	4	4	4	4	5	4	4	3	3	3	3	2	2	1	2	2
22	1	Microbiology	5	2	2	5	4	2	1	5	5	4	5	5	4	5	5	5	5	5	5	5	5	5	4	5	5	5	2	4	4	4	4	4	5	5	4	4	5	5	6	6	6	2	3	3	3	3	6
21	1	Graphic design with communications	4	3	3	5	5	5	4	4	5	4	4	5	5	5	5	4	5	5	4	5	5	5	4	3	3	3	4	1	4	4	4	5	4	4	3	3	4	4	6	5	6	1	2	1	2	2	4
37	1	PhD	1	1	1	1	1	1	1	1	1	1	5	1	1	1	1	1	1	1	1	1	1	1	1	1	1	1	1	2	1	1	1	1	1	1	1	1	4	5	7	6	6	4	1	1	1	1	7
23	1	Bsc Applied Maths & Physics	2	5	4	5	5	4	3	3	5	5	3	5	5	5	5	5	5	4	4	4	4	4	4	5	5	5	5	2	5	5	5	5	5	5	5	3	1	5	6	5	5	4	3	3	2	2	3
21	1	bcom in charted accountancy	2	1	2	3	2	1	1	4	1	4	1	5	5	5	3	1	3	5	1	3	3	2	5	5	3	5	3	5	1	4	3	5	1	1	1	1	3	5	7	7	7	6	1	1	7	7	1
19	1	North West University	2	4	3	4	4	2	2	3	4	3	2	5	4	2	4	3	2	3	2	2	2	5	3	4	2	4	5	3	2	3	5	3	4	2	2	2	3	5	7	5	7	4	4	4	4	4	4
18	1	Humanities in Psychology with Society	2	5	3	4	4	1	2	4	4	3	2	3	5	1	3	2	5	3	3	5	3	3	2	5	2	3	3	2	5	5	3	4	5	3	2	1	1	4	7	7	7	4	5	4	2	4	3
54	1	PhD	2	5	1	4	4	3	1	5	2	4	1	5	5	4	5	4	3	3	1	2	4	5	2	5	4	3	2	2	5	4	2	2	2	4	4	3	2	2	4	1	1	3	3	1	1	5	6
19	1	Bachelor of Pharmacy	2	4	2	4	2	1	1	2	1	2	2	2	3	4	3	3	3	2	2	1	3	4	1	4	3	3	5	2	4	3	5	5	3	5	3	3	4	3	7	7	7	4	3	4	4	7	1
18	1	Pharmacy	2	3	1	5	5	1	4	5	4	5	2	4	5	4	4	5	5	3	1	5	5	5	5	5	4	5	5	1	5	5	5	3	5	5	3	4	2	2	7	7	7	4	4	1	2	6	4
22	1	BSc Computer Science and Electronics	2	3	2	2	2	1	2	3	2	2	1	5	4	2	3	1	2	1	1	1	1	4	1	4	1	1	1	2	1	1	1	1	1	1	1	1	1	2	2	3	7	4	2	2	2	7	7
20	1	Medical laboratory science	3	4	4	4	4	3	2	4	4	4	4	2	2	4	3	4	4	4	3	3	2	2	1	1	1	1	1	4	1	1	1	1	1	1	1	1	1	1	7	7	1	1	1	1	1	1	7
30	1	Masters in Organisational Leadership	1	4	2	2	3	2	2	4	2	3	2	5	5	4	3	3	4	5	2	3	4	2	2	5	2	4	4	2	2	2	3	2	2	4	2	2	4	4	7	5	7	6	6	3	4	7	2
20	1	Psychology	4	4	4	5	4	2	3	1	2	4	2	3	4	4	4	3	3	4	4	5	4	3	2	4	3	5	2	3	4	4	2	4	5	4	4	2	2	4	2	6	6	3	2	3	3	3	6
21	1	Labor, relation management	3	1	1	1	2	1	3	2	2	2	2	1	2	2	1	2	2	1	2	3	2	1	2	2	2	2	2	1	2	2	1	2	2	2	2	2	2	2	6	5	4	5	6	4	5	3	4
20	1	Political studies and international relations	3	1	1	2	2	2	2	2	1	1	1	1	1	1	1	2	1	2	2	2	2	2	2	1	2	2	1	2	2	2	2	1	2	2	2	2	1	2	5	6	5	4	6	6	5	5	4
21	1	Graphic design with communication	5	5	5	5	4	1	2	4	4	5	5	5	5	5	5	5	4	4	4	4	5	5	5	5	4	4	5	1	5	5	5	4	4	4	4	4	4	4	7	7	7	7	7	2	2	2	6
19	1	Communication	3	5	4	4	4	2	4	4	4	4	5	5	4	5	4	5	5	4	5	5	5	4	5	4	4	4	3	5	4	4	3	3	4	4	5	4	4	4	5	5	6	5	6	5	6	6	3
23	1	Computer science with physics	7	5	4	4	4	3	4	5	4	4	4	4	4	3	3	3	4	4	3	4	4	4	4	4	5	4	5	5	5	5	5	5	5	5	4	4	4	4	5	5	5	2	2	2	3	2	2
23	1	Graphic design	5	5	5	4	3	4	4	3	3	3	5	5	5	4	3	3	3	5	5	4	4	3	4	4	4	4	4	5	5	4	4	5	5	4	4	4	4	4	4	4	4	5	4	4	4	5	6
20	1	Law	5	2	2	3	3	3	3	3	5	5	5	5	5	5	5	5	5	5	5	4	5	5	5	5	5	5	1	1	5	5	1	4	4	5	4	4	4	4	7	7	7	2	1	1	2	2	3
24	1	Pharmacy	5	5	4	4	4	1	3	3	3	3	3	3	3	5	5	4	4	5	4	5	5	5	5	4	4	5	4	4	4	4	4	4	5	4	4	4	4	4	6	6	6	3	2	3	3	3	3
23	1	Civil engineering	8	5	2	5	5	1	5	5	5	5	5	5	5	3	5	5	5	2	3	1	2	5	1	5	2	5	5	5	5	3	3	5	5	2	1	2	3	5	7	7	7	3	2	2	2	4	2
19	1	Business operation	3	4	4	5	1	5	5	1	1	4	4	5	5	5	5	5	5	5	5	5	5	5	5	5	2	1	3	5	3	4	4	5	4	5	5	2	2	3	7	7	7	1	1	1	1	1	2
19	1	Nursing	1	4	4	4	4	4	3	3	4	3	3	4	4	4	4	4	4	3	4	4	4	4	4	3	4	4	4	1	4	4	4	3	4	4	4	4	4	4	5	5	5	3	3	1	1	1	1
22	1	Economics and Risk management	2	1	3	3	2	1	4	5	1	3	5	5	5	1	4	1	2	1	1	3	3	5	4	4	3	4	1	1	1	4	1	4	1	1	3	4	5	5	7	5	6	1	1	1	1	5	4
22	1	Graphic, design, and communication	7	2	2	1	2	2	2	2	3	2	2	3	1	1	2	1	1	2	1	1	2	2	1	2	2	2	1	3	1	1	1	1	1	2	2	3	2	1	2	2	3	3	3	2	3	2	2
23	1	Accounting	5	3	3	3	3	3	3	5	5	5	3	5	5	5	4	4	4	5	5	5	5	5	5	5	4	4	4	4	5	5	5	4	4	4	4	4	4	4	6	6	5	5	6	6	6	5	6
20	1	Nursing	3	2	1	2	3	2	3	3	3	4	4	3	3	5	3	3	3	3	3	4	4	4	4	3	3	3	4	2	3	4	3	3	3	4	4	3	3	4	6	6	5	1	1	1	1	1	1
21	1	Law	7	4	4	3	3	2	4	4	5	5	2	5	5	5	5	5	5	5	5	5	5	5	3	3	5	5	5	4	5	5	5	4	5	5	5	5	5	5	6	6	7	2	2	2	2	2	7
23	2	BCom in Information Systems	2	5	1	2	2	2	2	5	3	2	2	3	5	4	3	2	3	2	2	3	2	3	2	4	2	2	2	2	3	4	2	3	2	2	2	3	3	5	4	6	4	4	4	4	4	6	5
44	2	TUT	4	4	2.4	3.2	3.2	3.4	1.8	1.8	2.6	2.6	2.6	2.6	1.8	3.4	2.6	2.6	1.8	2.6	1.8	1.8	2.6	2.6	2.6	2.6	1.8	2.6	2.6	3	2.6	2.6	2.6	1.8	3.4	2.6	2.6	1.8	1.8	3.4	5.2	3.6	4.4	3.4	3.4	3.4	3.4	4.2	3.4
20	2	Public administration	3	2	2	1	1	1	2	1	2	1	2	2	1	1	1	1	1	1	2	2	2	2	1	1	1	1	2	5	1	1	1	2	1	1	1	1	1	2	2	2	1	2	1	2	2	2	2
21	2	Humanities with English	3	4	4	4	4	1	1	5	5	5	5	5	4	4	5	5	4	5	4	4	4	4	4	4	4	5	4	4	5	5	4	3	4	3	4	4	4	5	6	6	6	2	2	2	2	2	2
22	2	Biochemistry	5	2	2	4	4	4	3	3	4	4	3	3	3	4	4	4	4	4	4	4	4	4	4	4	4	5	5	4	5	4	4	4	4	5	5	4	4	4	6	6	6	6	6	2	2	3	2
27	2	Masters in Psychology	4	2	4	2	4	1	4	2	3	2	4	3	4	3	4	3	1	3	4	3	4	3	4	4	3	4	4	1	4	3	4	4	3	3	4	3	3	3	5	5	5	5	5	5	5	5	5
27	2	MPHIL. Psych	2	2	3	3	2	1	3	3	3	4	2	3	4	4	3	3	4	4	1	2	4	4	3	3	2	3	2	4	2	2	2	2	2	2	2	2	2	3	7	6	6	4	4	5	5	5	5
24	2	Bsc in agriculture with Agronomy and horticulture	2	1	2	3	3	2	2	2	2	1	3	1	1	1	1	1	1	1	1	1	1	1	1	1	1	1	1	5	1	1	1	1	1	1	1	1	1	1	4	4	4	4	4	4	4	4	4
37	2	Law	1	3	4	4	3	1	4	4	3	3	2	5	5	5	4	1	2	2	2	5	2	4	3	5	1	2	2	2	3	2	1	2	3	1	1	2	2	4	6	7	7	3	3	3	3	3	2
27	2	Bachelor of Education Honours in Special needs	2	3	2	4	4	1	4	2	2	3	3	4	3	4	2	5	3	3	2	2	3	5	2	3	2	5	2	1	2	2	2	2	2	2	2	4	4	3	4	6	6	4	4	4	4	5	4
23	2	Information System	2	5	2	2	2	3	3	4	3	2	3	3	2	3	2	2	2	2	2	2	2	3	2	2	2	3	3	5	3	4	2	3	3	2	2	3	3	4	4	6	4	4	4	5	4	7	4
18	2	Bachlors in Chartered Accountancy	2	1	1	4	4	1	4	1	2	4	5	2	5	5	3	1	2	3	4	3	4	3	3	5	1	4	2	3	4	5	1	4	2	1	2	3	4	5	7	7	7	7	6	4	5	7	1
30	2	Law	2	1	2	3	1	1	4	1	1	3	1	4	3	1	3	2	1	3	1	1	1	3	1	3	2	3	3	1	1	1	3	1	1	3	2	2	1	1	4	4	2	4	4	4	4	3	4
26	2	Computer science and electronics	10	4	2	3	2	1	2	2	1	2	1	4	1	4	4	1	1	1	1	1	1	4	5	4	4	1	1	3	4	4	1	4	1	4	1	1	4	1	7	7	7	4	4	5	5	5	4
22	2	Clinical Technology	2	2	3	3	2	2	4	2	2	2	2	2	2	2	2	2	2	2	2	2	2	2	2	4	2	2	2	2	3	2	2	3	2	2	2	2	2	2	5	6	6	3	3	3	3	6	2
23	2	Computer systems engineering	2	3	4	2	4	2	5	2	5	2	2	2	4	1	4	4	2	2	3	4	1	3	1	4	4	2	4	4	1	4	2	4	1	3	2	2	3	3	2	6	4	3	5	3	4	3	5
20	2	Engineering	2	3	1	1	1	1	1	1	1	1	1	1	1	1	1	1	1	1	1	1	1	1	1	1	1	1	1	4	1	1	1	1	1	1	1	1	1	1	7	7	7	4	4	1	4	7	1
19	2	Hcme18	2	3	2	3	4	1	2	1	1	3	3	3	3	2	2	3	2	3	2	1	2	4	2	4	3	3	4	3	2	2	4	4	2	4	3	3	4	4	6	6	6	2	1	1	1	6	3
18	2	Engineering	3	1	2	3	2	3	4	2	2	2	1	3	4	1	2	3	5	2	2	2	1	3	3	4	2	2	3	2	3	2	2	3	1	3	2	2	2	4	4	5	5	5	5	4	5	6	5
19	2	Graphic design with communication	5	1	1	2	1	2	2	1	2	2	1	2	2	3	3	3	2	2	3	3	2	2	3	3	2	2	1	3	2	2	3	2	1	2	3	2	2	1	5	5	5	4	5	4	4	5	5
20	2	Information technology	5	5	5	5	5	1	1	5	5	5	5	5	5	4	4	4	4	4	4	4	4	4	2	5	5	5	1	5	5	5	1	5	5	5	5	5	4	5	7	7	7	2	2	2	1	1	2
21	2	Information systems	3	2	3	3	3	3	3	3	2	3	3	3	4	4	3	3	3	3	3	3	4	4	3	4	3	3	4	4	3	3	4	4	4	3	4	4	3	4	4	3	3	2	2	1	2	2	3
21	2	Law	5	5	5	5	5	5	5	5	5	5	5	5	5	5	5	5	5	5	5	5	5	5	5	5	5	5	5	5	5	5	5	5	5	5	5	5	5	5	5	5	5	2	2	2	2	2	2
21	2	Mathematics and chemistry	5	2	2	2	2	1	1	2	2	1	1	2	2	2	2	1	2	2	2	1	1	2	2	2	2	1	1	1	1	2	2	2	2	1	1	2	2	2	3	2	3	2	2	2	2	3	3
22	2	Political science and international Relations	3	4	4	4	4	1	5	5	4	4	5	4	3	5	5	5	5	5	4	4	4	5	4	4	3	4	4	1	4	4	5	5	5	4	4	4	4	4	7	7	6	2	1	2	1	1	6
20	2	Accounting	5	3	3	3	3	1	3	4	3	3	3	3	4	3	3	3	4	3	4	4	4	4	4	4	4	4	4	4	4	4	4	4	4	4	5	4	4	4	7	7	7	3	2	2	2	2	2
23	2	Applied Mathematics	5	5	5	5	5	5	4	4	4	5	5	5	5	5	5	5	5	5	4	5	4	4	4	4	4	4	4	4	5	5	4	4	4	5	4	4	4	4	5	5	2	1	1	2	2	2	3
27	2	Pharmacy	2	3	3	3	2	3	3	3	3	3	3	3	3	3	3	3	3	3	3	3	3	3	3	3	3	3	3	4	3	3	3	3	3	3	3	3	3	3	4	5	4	4	4	4	4	4	4
24	2	Applied mathematics and chemistry	3	4	5	4	3	4	4	5	4	4	4	4	5	5	4	3	4	5	5	5	4	3	4	4	4	3	3	1	3	4	5	5	4	4	4	4	4	5	7	6	5	5	6	6	6	5	3
19	2	Labor, relation management	3	1	1	2	3	4	1	3	2	4	3	2	2	2	3	4	1	4	4	4	1	2	3	4	4	1	4	3	4	4	1	2	2	4	1	4	3	5	6	5	4	1	1	2	1	2	1
20	2	Psychology	4	5	5	5	5	5	5	5	5	5	5	5	5	5	5	5	5	4	4	4	4	5	5	4	4	5	4	3	4	3	1	5	5	5	5	5	5	5	6	6	4	4	4	3	3	3	3
45	2	Public Admin	2	2	2	4	5	4	3	5	5	4	2	5	5	5	5	5	3	4	1	2	4	4	4	5	5	5	4	2	4	5	4	5	4	5	2	1	3	5	7	7	5	6	4	3	3	5	6
18	1	Economics sciences with econometrics	2	3	2	5	3	1	3	1	5	3	1	3	1	3	1	3	1	1	1	1	1	3	1	2	3	2	1	1	3	3	1	1	1	1	1	1	1	5	6	4	6	4	4	4	4	4	2
32	1	Animal Science	6	4	2	3	2	2	2	2	2	2	2	3	3	3	2	2	2	2	2	2	2	4	2	2	2	2	2	1	2	2	2	2	2	2	2	2	4	2	6	2	5	2	2	2	4	6	3
35	1	Tourism management	2	4	2	4	3	4	2	5	4	3	1	5	4	4	5	2	2	5	1	2	4	4	2	2	3	3	4	3	2	2	2	2	2	2	1	2	4	5	1	4	4	2	2	2	2	4	4
24	1	Tourism	5	4	4	4	4	1	5	4	4	5	4	5	5	5	4	4	4	4	5	4	4	4	4	4	3	3	1	4	4	4	4	4	4	4	3	3	5	5	5	7	7	1	1	1	1	1	1
22	1	Microbiology	4	4	5	5	5	2	4	4	3	4	4	5	5	5	5	5	4	4	4	5	5	5	5	5	5	5	2	4	5	4	1	1	1	2	2	5	3	4	5	4	7	7	1	1	1	1	1
47	1	Phd	5	4	4	2	2	2	2	4	2	2	2	2	2	2	2	3	4	2	2	2	2	2	2	2	2	2	2	1	2	2	2	2	2	2	2	2	4	2	3	5	2	3	3	5	4	2	5
20	1	Bsc in environmental science	4	4	2	3	2	2	1	4	2	2	2	5	2	2	2	2	3	5	2	2	3	3	2	2	2	2	2	1	3	2	1	2	3	2	2	2	4	3	7	5	5	3	3	3	4	6	4
23	1	Internal Auditing	2	1	3	2	2	2	3	2	2	2	1	2	2	2	2	3	2	2	2	2	2	2	3	2	3	2	2	1	1	2	1	1	1	1	1	1	1	2	2	4	4	6	4	4	6	6	1
31	2	Postgraduate Diploma in Industrial Engineering	2	3	1	1	2	1	1	1	1	1	3	3	3	3	1	1	3	3	1	1	3	4	2	1	1	2	1	3	1	1	1	1	4	1	1	1	3	1	7	6	6	4	4	4	3	4	3
22	2	Animal science	2	2	1	1	1	1	1	1	1	1	1	5	1	1	1	1	1	1	1	1	1	1	1	1	1	1	1	1	1	1	1	1	1	1	1	1	1	1	1	1	1	7	7	4	4	7	4
35	2	Psychology	2	5	2	5	5	4	4	4	5	5	5	5	5	5	4	3	4	5	5	5	4	4	4	4	4	5	4	1	5	5	5	5	5	5	5	5	5	5	3	6	6	6	6	6	6	6	6
24	2	Geology	6	3	3	4	4	1	3	4	2	4	3	4	2	4	4	4	4	4	4	4	4	2	2	2	4	3	2	1	2	2	2	2	4	4	4	3	3	2	6	6	6	6	6	6	6	6	6
19	2	Engineering	3	2	2	1	1	1	1	1	1	1	2	1	1	2	1	2	2	2	2	1	3	3	2	1	2	2	3	4	2	2	3	1	1	2	2	3	2	1	7	6	7	2	2	2	2	2	4
20	2	Labour relation management	3	4	4	4	4	4	4	4	4	4	5	5	5	4	5	5	5	5	5	5	4	5	5	4	5	4	5	3	5	5	1	5	4	4	3	3	4	4	5	1	1	1	1	1	1	1	5
19	2	Mechanical Engineering	2	3	4	4	5	2	3	2	2	2	4	3	4	4	3	4	2	3	2	1	3	5	4	4	3	4	5	1	3	3	5	5	5	5	2	5	5	5	7	7	7	1	1	1	1	1	1
20	1	Economics	6	4	4	4	4	4	5	5	5	4	4	4	5	4	5	4	5	5	5	5	5	4	4	4	5	4	4	4	4	4	4	4	4	5	4	4	4	4	6	6	5	5	5	6	5	5	6
22	1	Statistics	5	4	4	3	4	4	4	3	4	4	4	4	3	4	4	3	4	4	4	4	4	4	4	5	4	4	4	4	4	3	4	4	4	4	3	4	4	5	2	3	3	2	3	2	2	2	2
21	1	Accounting	6	5	5	5	3	2	5	5	4	4	4	4	4	4	5	5	5	4	4	4	4	5	4	4	5	5	4	4	4	4	4	4	4	5	5	5	5	5	7	7	6	6	3	3	3	3	3
20	2	Psychology	4	1	1	1	3	4	4	4	3	4	1	4	4	3	2	3	3	3	4	1	3	3	4	3	4	3	4	5	4	4	3	3	3	4	4	4	4	4	4	5	5	5	5	5	5	6	5
23	2	Law	3	5	5	4	4	1	5	5	5	4	4	4	5	4	4	4	4	4	4	5	5	4	4	4	4	4	4	4	5	4	4	4	4	4	3	4	4	4	3	2	3	3	3	7	2	2	2
21	2	Accounting	4	3	4	4	4	4	3	3	4	3	3	4	4	4	4	3	3	4	4	4	4	4	4	3	3	4	3	4	3	4	5	4	4	4	4	4	3	4	6	6	5	6	3	3	4	4	4
24	1	Agricultural sciences	5	1	1	1	1	2	1	2	2	1	1	1	2	2	2	2	2	1	2	1	2	2	2	2	2	2	1	1	1	1	1	1	2	2	2	2	1	2	6	5	5	5	4	5	5	5	5
22	1	Educational management	3	3	3	2	2	3	4	4	3	3	4	4	3	3	3	2	2	2	2	2	3	3	3	3	3	3	1	1	1	5	3	3	4	4	3	3	4	4	2	2	1	2	4	4	3	3	2
24	1	Psychology	7	5	5	4	4	5	5	5	5	4	4	4	4	4	3	4	4	4	3	4	3	4	4	5	5	4	5	2	4	4	4	4	4	4	4	5	5	5	1	2	2	2	3	3	2	3	1
23	2	Developmental studies	3	1	1	1	1	1	1	1	1	2	2	1	2	2	2	1	2	2	2	2	2	2	2	2	1	2	1	4	2	2	2	3	4	4	4	4	3	3	6	6	6	6	6	6	7	6	6
21	2	Information technology with mathematics	4	4	4	4	3	3	3	4	3	4	3	3	2	3	4	3	4	4	4	4	3	4	4	3	4	3	2	1	3	4	4	4	4	4	3	3	4	4	5	5	5	4	3	5	5	5	4
22	1	Finance	3	2	2	3	4	2	2	2	2	3	2	2	2	2	2	2	2	2	2	2	2	2	2	2	2	2	2	3	2	2	2	2	3	2	2	2	2	2	6	5	6	4	4	4	4	4	2
31	1	Pgdm	2	2	1	5	5	4	2	5	5	5	2	5	5	5	5	5	4	5	4	4	5	5	2	5	5	5	5	3	3	5	5	5	5	5	4	4	5	5	6	6	6	5	5	5	5	5	3
20	1	Statistics	3	4	4	4	3	2	4	4	4	3	5	5	5	5	5	4	5	5	4	4	4	5	5	5	4	4	5	2	4	3	5	4	4	5	5	4	3	4	6	6	6	2	2	3	2	2	2
19	1	Sociology and geography	1	5	5	5	5	1	3	3	4	5	5	5	5	5	5	4	4	5	4	4	5	5	4	4	4	4	4	4	4	4	5	4	5	5	4	4	5	4	5	5	5	5	5	3	2	2	3
19	1	Information system	3	4	4	4	3	4	4	4	4	4	4	5	5	5	4	5	4	4	4	4	5	5	5	5	5	5	4	1	4	5	5	5	5	5	4	5	5	5	4	4	3	3	3	2	2	2	2
23	2	Economics	6	2	2	4	4	4	2	2	3	3	2	5	4	5	5	3	2	2	2	2	2	4	2	3	2	2	4	1	2	4	4	2	2	2	2	2	2	3	6	7	7	2	2	3	3	3	2
21	2	Applied mathematics and chemistry	4	4	4	4	4	1	5	5	5	5	5	5	5	5	5	5	5	5	5	5	5	5	5	4	5	5	1	2	5	5	5	5	5	5	5	5	5	5	5	5	5	5	5	5	5	5	5
23	2	Information systems	5	1	1	1	1	1	1	1	2	2	1	2	1	2	1	2	2	2	2	2	1	1	2	2	1	1	2	4	2	2	2	1	1	2	1	2	2	1	2	2	2	2	3	3	3	3	3
19	2	Psychology	1	2	2	2	2	2	1	2	2	1	2	2	2	2	2	1	1	2	2	2	2	1	1	2	1	2	2	5	1	2	2	2	2	2	2	2	2	2	6	6	6	4	5	5	4	4	5
[truncated: 157 more columns]
