# Supplementary material for: Cross-cultural validation of acculturation measures: Expanding the East Asian acculturation framework for global applicability
Source: PLoS One. 2025 Mar 11;20(3):e0310351. doi: 10.1371/journal.pone.0310351 (PMC11896047; doi:10.1371/journal.pone.0310351)
Supplement: S2 Data — (CSV) [file pone.0310351.s002.csv]

B301	B101_01_1	B201_1	E201_01_1	E201_02_1	E201_03_1	E201_04_1	E201_05_1	E201_06_1	E201_07_1	E201_08_1	E201_09_1	E201_10_1	E201_11_1	E201_12_1	E201_13_1	E201_14_1	E201_15_1	E201_16_1	E201_17_1	E201_18_1	E201_19_1	E201_20_1	E201_21_1	E201_22_1	E201_23_1	E201_24_1	E201_25_1	E201_26_1	E201_27_1	E201_28_1	E201_29_1	ED01_1	EJ01_1	F1	F2	F3	F4	F5
4	30	1	7	7	6	4	4	4	4	1	1	1	1	6	4	4	4	4	7	1	4	4	6	4	1	6	7	4	5	1	5	1	1	15	16	10	9	20
4	32	1	1	7	2	4	2	2	4	4	2	6	4	4	1	5	1	7	3	6	3	5	1	4	5	3	3	5	5	5	1	4	4	16	12	16	14	10
4	25	4	1	1	1	1	1	1	1	1	1	1	1	1	1	1	1	1	1	1	1	1	1	1	1	1	1	1	1	1	1	3	3	4	4	4	3	3
4	24	1	3	6	6	2	1	1	1	3	5	4	2	6	2	2	2	6	6	4	5	5	4	4	6	4	4	4	4	4	4	4	4	16	5	10	14	15
4	27	1	2	2	2	4	3	4	4	2	1	7	4	3	2	5	1	6	3	2	4	6	5	5	6	5	6	5	6	6	4	4	4	21	15	18	12	6
4	24	2	2	4	4	3	3	3	2	2	1	6	1	4	2	3	2	4	7	5	6	6	6	3	5	6	6	3	2	4	4	4	4	13	11	12	17	10
4	24	1	6	6	6	6	5	5	6	5	2	4	2	2	1	5	2	6	6	6	4	1	5	4	5	5	6	4	6	5	6	2	1	21	22	12	11	18
4	21	1	6	6	3	5	4	3	4	3	4	3	1	2	3	3	1	2	4	4	4	3	2	2	4	4	4	5	5	4	5	6	6	19	16	10	11	15
4	25	1	5	5	3	5	5	3	4	4	4	3	1	3	3	3	1	4	5	3	3	4	3	5	6	4	4	5	6	4	4	3	3	19	17	10	10	13
4	27	1	4	6	6	4	3	4	3	5	2	6	4	4	4	4	2	6	6	6	5	5	2	2	4	4	5	3	5	4	4	4	4	16	14	18	16	16
4	25	1	1	7	4	5	5	4	6	5	3	3	2	4	1	2	1	7	5	4	5	4	2	4	6	2	5	3	2	2	1	3	4	8	20	8	13	12
4	40	1	4	5	5	1	1	1	1	2	1	4	3	2	2	4	1	4	2	2	4	4	3	4	4	3	4	4	4	4	3	3	3	15	4	13	10	14
4	21	1	5	2	5	3	3	3	5	3	5	4	4	4	4	4	2	5	3	5	5	4	4	3	4	4	3	2	2	2	2	4	4	8	14	16	14	12
4	35	1	3	5	2	6	5	5	3	2	6	1	1	4	1	7	1	1	1	5	1	1	1	1	1	2	7	7	1	5	5	2	2	18	19	10	7	10
4	30	1	3	6	3	6	4	4	4	4	4	1	1	4	2	5	1	4	4	6	4	4	3	3	4	4	6	6	4	6	6	3	3	22	18	9	14	12
4	25	2	4	7	6	5	4	4	4	4	4	4	5	6	6	6	4	6	6	5	5	4	6	5	5	6	4	4	5	6	5	3	2	20	17	21	14	17
4	25	1	3	2	3	2	2	2	2	2	3	4	4	4	3	4	1	5	4	4	6	5	5	4	5	6	6	4	4	4	5	4	4	17	8	15	15	8
4	26	1	2	2	2	4	2	2	4	3	4	5	3	5	2	4	1	3	2	3	5	4	6	4	5	6	6	3	4	4	5	3	4	16	12	14	12	6
4	20	1	5	3	5	3	2	3	3	3	3	5	2	5	2	5	3	6	6	5	5	4	6	5	5	6	6	5	6	5	6	4	3	22	11	14	14	13
4	23	2	4	5	7	3	3	3	3	6	4	7	2	5	2	4	1	6	6	4	3	5	3	3	6	4	5	4	4	4	4	3	3	16	12	15	12	16
4	21	1	5	5	3	5	4	4	5	1	2	3	2	1	4	4	1	6	6	1	3	3	5	4	4	5	5	4	5	4	4	3	4	17	18	13	7	13
4	35	1	3	3	3	5	3	3	3	6	5	6	5	4	5	6	3	4	4	6	5	5	6	4	3	5	5	1	2	2	3	6	6	8	14	22	16	9
4	28	1	4	6	5	5	4	6	5	6	3	5	3	5	3	3	3	5	5	6	6	6	3	3	6	6	5	3	3	3	3	5	5	12	20	14	18	15
4	20	4	5	5	5	4	4	4	3	5	3	5	4	4	4	5	2	6	5	6	6	5	3	4	5	5	5	4	5	4	3	2	2	16	15	18	17	15
4	26	1	2	5	3	3	2	3	2	4	5	5	4	4	3	4	3	4	4	5	6	6	3	4	5	5	6	3	3	3	3	1	1	12	10	16	17	10
4	28	2	1	7	1	1	2	2	2	2	5	7	4	4	5	6	2	6	2	5	5	5	4	5	4	3	6	4	4	5	4	1	1	17	7	22	15	9
4	33	1	4	4	4	4	4	4	5	5	7	6	4	4	7	4	1	4	6	7	5	4	5	4	4	4	5	4	4	5	5	4	3	18	17	21	16	12
4	24	1	7	7	1	7	1	1	2	7	7	3	2	2	7	1	1	6	6	7	7	7	4	1	3	2	3	1	1	1	1	7	1	4	11	13	21	15
8	24	1	2	6	6	3	2	4	3	5	1	6	5	4	4	4	2	5	5	5	4	4	3	3	6	4	5	4	5	4	4	5	5	17	12	19	13	14
8	25	1	5	2	5	2	2	2	5	4	5	4	4	4	4	4	2	5	3	5	5	5	4	2	4	4	3	2	2	2	2	5	3	8	11	16	15	12
8	25	1	4	7	5	6	4	4	5	7	3	1	1	4	4	4	1	7	7	7	7	7	5	6	7	7	6	6	7	7	7	5	4	27	19	10	21	16
8	25	2	5	7	6	5	5	5	5	5	5	5	5	6	6	6	5	6	6	5	5	5	6	5	5	6	4	4	5	6	5	3	3	20	20	22	15	18
8	25	2	5	6	3	1	1	1	1	5	7	7	7	7	7	7	6	7	7	1	1	1	7	1	2	7	1	1	1	1	1	6	6	4	4	28	3	14
8	23	2	7	7	7	4	4	4	4	1	1	1	1	4	4	2	1	7	7	6	5	5	7	1	4	3	3	2	5	3	1	5	5	11	16	8	16	21
8	27	1	1	4	4	1	2	3	3	1	6	6	2	2	1	3	2	4	4	3	4	4	3	4	4	5	4	5	4	4	4	2	1	17	9	12	11	9
8	24	1	4	6	3	4	2	7	5	7	1	4	1	5	1	1	1	6	6	7	7	7	1	1	7	7	5	1	1	1	1	4	4	4	18	7	21	13
12	23	2	4	2	4	2	2	2	2	2	1	6	2	4	4	4	4	6	7	4	6	6	6	3	5	6	6	2	2	2	4	5	5	10	8	16	16	10
31	20	1	5	6	6	1	1	1	1	1	6	3	3	6	1	5	7	7	7	5	4	3	4	4	5	5	5	3	4	4	5	6	6	16	4	12	12	17
31	25	1	5	6	1	3	3	3	4	2	3	6	3	4	4	4	2	6	6	5	5	5	2	2	3	4	4	3	4	3	5	6	4	15	13	17	15	12
32	23	2	1	1	1	1	1	1	1	1	7	4	4	1	4	4	1	5	4	5	5	5	1	2	2	2	2	2	2	2	1	5	5	7	4	16	15	3
32	23	1	4	6	1	1	1	1	1	7	7	5	7	7	7	6	1	7	7	7	7	4	1	1	6	4	6	2	2	2	1	3	3	7	4	25	18	11
40	24	1	7	4	3	3	2	3	2	2	3	6	3	5	4	4	2	3	5	6	5	6	5	3	4	4	4	3	2	4	3	2	2	12	10	17	17	14
40	25	1	3	3	3	6	2	3	3	3	2	2	3	4	3	3	4	3	3	3	5	6	4	7	7	7	7	5	3	5	5	4	4	18	14	11	14	9
50	26	2	6	5	5	2	2	2	2	2	6	2	2	6	6	6	2	6	6	5	3	3	2	2	6	4	2	2	2	2	2	3	4	8	8	16	11	16
50	27	2	1	5	1	4	4	4	4	1	4	6	4	4	4	4	1	5	3	5	6	6	1	1	1	1	1	1	1	1	1	2	4	4	16	18	17	7
50	35	2	2	3	2	3	3	3	3	1	5	6	5	5	5	5	1	4	5	3	6	4	1	1	1	2	3	1	3	1	1	2	6	6	12	21	13	7
50	26	1	4	4	5	6	3	4	4	4	3	3	4	4	4	4	6	4	4	5	6	7	4	7	7	7	7	4	4	4	4	5	4	16	17	15	18	13
50	28	2	2	6	2	4	4	4	4	2	2	6	2	2	4	4	4	5	4	6	6	6	2	1	1	1	1	1	1	1	1	3	3	4	16	16	18	10
50	28	1	4	4	4	4	4	4	5	5	6	6	4	4	3	4	2	5	5	5	4	4	2	3	3	4	3	2	2	3	2	5	5	9	17	17	13	12
50	26	2	4	6	4	4	3	3	3	2	2	5	1	3	4	2	1	6	6	6	6	5	2	1	3	1	2	2	3	1	1	5	5	7	13	12	17	14
50	28	2	1	2	2	2	3	5	5	1	7	7	3	2	1	4	1	6	5	2	4	6	4	5	6	7	6	6	6	6	6	7	7	24	15	15	12	5
50	26	2	5	6	5	4	4	4	4	3	4	2	1	2	1	3	1	7	7	6	6	5	2	1	4	1	1	1	3	5	1	4	5	10	16	7	17	16
51	21	2	5	1	4	1	4	5	2	1	3	5	1	5	6	1	2	6	2	4	4	3	1	1	5	5	6	1	5	5	4	6	1	15	12	13	11	10
51	20	1	6	6	7	2	1	2	1	3	1	1	1	3	1	1	1	6	6	6	7	6	1	2	7	1	1	6	6	1	1	5	5	14	6	4	19	19
51	19	1	5	2	5	2	1	2	2	2	2	5	1	5	1	5	2	6	6	5	5	3	6	5	5	6	6	5	6	5	6	5	2	22	7	12	13	12
56	18	1	6	7	5	5	5	3	5	6	3	2	2	2	2	2	2	6	6	6	5	6	4	2	2	3	4	2	2	1	2	4	5	7	18	8	17	18
56	18	1	7	7	7	2	2	2	2	2	5	7	4	2	5	6	1	7	7	7	7	7	2	4	6	6	6	5	6	6	6	5	4	23	8	22	21	21
68	21	2	5	7	1	2	1	1	1	1	3	1	3	7	5	5	1	5	5	5	3	3	5	3	7	7	7	3	5	5	3	5	5	16	5	14	11	13
70	25	1	1	4	1	5	5	5	4	7	4	4	1	4	1	1	1	7	6	5	5	7	1	3	5	3	3	1	1	3	1	5	5	6	19	7	17	6
70	25	1	1	1	4	4	2	5	4	2	7	7	6	1	7	4	1	7	7	7	7	7	6	5	6	5	6	2	2	3	2	3	3	9	15	24	21	6
76	21	1	1	6	1	1	1	1	1	1	5	5	4	3	6	6	1	6	5	1	1	1	1	1	1	1	1	1	1	1	1	4	4	4	4	21	3	8
76	29	1	1	7	1	2	1	1	1	1	1	5	1	4	2	1	1	7	7	7	3	3	5	5	6	6	6	5	5	5	3	5	5	18	5	9	13	9
76	25	1	1	6	1	1	1	1	1	1	6	6	4	6	6	6	1	6	6	6	5	4	4	4	4	5	4	4	4	4	4	4	4	16	4	22	15	8
76	33	1	4	7	2	4	3	2	2	5	2	5	5	5	4	5	1	7	6	6	6	6	2	2	5	2	3	2	3	2	1	4	3	8	11	19	18	13
76	38	1	4	6	1	4	3	3	2	4	4	4	4	4	4	4	4	4	4	5	5	5	4	4	4	4	4	4	1	1	1	4	5	7	12	16	15	11
76	31	1	1	6	1	3	1	1	2	4	7	4	6	6	4	4	1	2	6	7	5	4	2	1	1	1	1	1	1	1	1	5	3	4	7	18	16	8
76	38	1	3	5	1	2	3	1	3	6	4	7	6	6	4	7	1	6	7	6	1	1	1	1	1	2	1	2	1	2	1	4	2	6	9	24	8	9
100	23	1	1	7	6	4	1	1	1	1	1	1	4	5	5	5	1	6	7	5	4	3	7	5	5	6	5	4	4	5	5	5	5	18	7	15	12	14
100	27	1	1	7	2	2	2	2	2	2	3	5	5	5	4	4	1	6	6	6	4	4	5	7	7	7	7	7	7	7	7	4	5	28	8	18	14	10
100	24	1	5	1	4	4	4	3	5	4	2	3	1	1	1	1	1	7	7	7	6	3	1	4	5	2	2	7	7	3	1	5	4	18	16	6	16	10
100	24	1	3	2	3	3	3	3	4	5	4	4	2	3	2	3	1	6	6	6	6	4	2	4	5	3	3	6	6	3	2	5	5	17	13	11	16	8
120	42	1	4	6	7	3	1	7	1	3	6	4	3	6	3	6	4	4	6	4	5	5	1	2	5	3	3	2	4	2	2	1	1	10	12	16	14	17
124	25	1	4	7	7	4	4	4	3	3	6	4	1	4	4	4	1	4	4	7	7	7	3	1	1	3	3	1	1	1	2	3	7	5	15	13	21	18
152	29	2	1	1	1	4	1	1	3	5	6	2	2	2	2	2	1	6	6	6	6	6	2	1	1	2	1	1	1	1	1	4	4	4	9	8	18	3
152	34	2	4	5	7	3	2	1	2	4	5	5	4	5	4	6	1	5	7	5	5	5	2	4	7	5	6	3	5	5	3	3	4	16	8	19	15	16
156	25	2	4	3	3	3	3	2	2	5	1	3	2	4	2	3	2	7	7	5	4	5	2	3	6	3	4	4	2	3	3	4	2	12	10	10	14	10
156	26	2	4	7	4	2	1	1	1	2	5	1	2	6	4	4	1	4	4	6	5	4	3	3	6	4	4	4	5	3	2	4	4	14	5	11	15	15
156	24	1	1	1	4	1	1	1	1	1	4	7	4	7	4	5	1	6	4	1	3	4	3	5	7	7	7	7	7	7	7	4	4	28	4	20	8	6
156	25	2	4	7	3	5	4	3	4	2	3	1	1	1	1	1	1	7	7	2	1	1	3	4	7	3	6	5	4	5	5	4	2	19	16	4	4	14
156	24	1	3	2	5	7	1	1	2	4	6	6	4	7	4	6	1	5	4	7	6	6	1	1	1	2	3	2	2	3	2	1	2	9	11	20	19	10
156	28	2	3	5	2	2	2	2	3	2	4	5	4	4	4	5	1	4	3	5	4	4	1	2	4	3	2	1	3	3	1	4	2	8	9	18	13	10
156	23	1	2	2	2	2	1	2	2	2	6	6	6	6	7	7	3	5	3	6	4	5	3	2	2	2	2	2	2	2	2	3	4	8	7	26	15	6
156	25	1	1	1	1	1	1	1	1	1	4	2	1	5	1	4	1	7	7	5	4	4	1	1	1	1	1	1	1	1	1	5	5	4	4	8	13	3
156	21	1	6	1	1	3	2	4	4	2	1	6	2	2	1	3	3	5	6	5	5	4	5	5	5	5	5	4	3	4	4	3	3	15	13	12	14	8
156	25	2	6	2	2	3	2	3	3	3	2	6	3	3	2	4	3	5	6	5	5	4	4	5	5	4	4	4	3	4	3	4	4	14	11	15	14	10
156	24	2	6	3	3	2	2	3	3	4	3	6	4	4	3	5	3	5	6	5	5	4	4	4	5	3	3	4	3	4	3	4	4	14	10	18	14	12
156	27	2	5	5	3	5	5	3	4	3	4	4	1	3	4	4	1	3	5	3	3	4	2	4	6	3	3	5	6	4	4	3	3	19	17	13	10	13
156	27	2	1	1	1	1	1	1	1	6	7	7	6	4	3	5	2	3	2	6	6	5	2	2	2	2	2	2	2	2	2	1	2	8	4	21	17	3
156	28	1	1	1	1	2	2	2	2	1	1	7	4	4	1	4	1	7	4	7	4	5	5	6	6	5	5	1	4	6	5	2	2	16	8	16	16	3
156	25	1	7	7	7	5	4	7	4	3	1	7	1	4	1	1	1	3	3	7	7	7	6	1	1	4	4	4	5	4	4	3	4	17	20	10	21	21
156	25	2	5	3	3	1	1	1	1	1	3	4	4	4	3	6	2	6	5	3	6	4	1	1	3	1	1	1	1	1	1	4	4	4	4	17	13	11
156	26	1	2	3	3	1	1	1	4	4	3	4	2	3	2	4	2	7	7	5	5	4	2	1	2	1	3	1	2	1	1	4	2	5	7	12	14	8
156	27	1	7	7	7	6	5	4	4	6	4	3	4	4	4	4	3	7	7	6	7	7	1	1	1	1	1	1	1	1	1	4	5	4	19	15	20	21
156	31	1	2	2	2	3	4	3	2	3	6	6	6	2	5	4	2	2	2	5	6	6	2	2	2	2	2	2	2	2	2	3	3	8	12	21	17	6
156	27	2	1	5	1	1	1	1	1	1	7	7	7	7	7	7	1	4	1	7	6	3	1	1	1	1	1	1	1	1	7	2	4	10	4	28	16	7
156	26	1	2	2	2	3	2	2	2	2	4	6	5	4	4	5	2	3	3	2	6	4	5	2	5	6	6	3	3	3	5	4	4	14	9	20	12	6
156	26	2	1	1	1	1	1	6	1	1	1	7	4	1	1	4	7	4	1	3	2	3	5	5	6	5	7	5	5	6	5	4	4	21	9	16	8	3
156	30	1	1	2	1	5	5	4	4	7	5	6	2	4	2	5	1	7	6	7	7	6	1	1	1	1	1	1	1	1	1	1	5	4	18	15	20	4
156	25	2	2	7	5	3	2	2	2	2	1	7	4	4	4	4	2	5	2	3	6	6	3	2	5	5	4	2	2	5	3	2	3	12	9	19	15	14
156	25	2	2	5	1	3	2	4	4	4	4	5	5	4	6	5	3	5	3	5	4	5	5	2	1	1	2	2	1	2	5	3	3	10	13	21	14	8
156	28	1	2	6	5	4	3	3	4	5	5	6	2	5	2	5	1	6	6	6	5	5	3	2	3	3	6	2	4	3	3	1	2	12	14	15	16	13
156	29	1	5	5	6	5	4	5	6	3	4	3	3	3	3	3	2	5	6	5	5	3	5	5	5	4	4	5	3	4	3	4	4	15	20	12	13	16
156	25	1	2	5	6	1	3	3	5	1	1	7	7	6	5	7	3	3	4	2	2	4	6	2	2	6	7	3	6	5	1	2	3	15	12	26	8	13
156	27	1	4	7	7	6	4	4	4	4	1	1	1	1	1	1	1	7	7	7	7	7	7	1	7	1	1	1	1	7	4	4	4	13	18	4	21	18
156	28	1	2	6	1	1	1	1	1	1	6	7	4	7	3	7	4	5	1	3	3	2	2	2	5	4	5	2	4	3	3	3	5	12	4	21	8	9
156	25	1	2	7	1	1	1	1	1	1	4	7	5	6	7	7	1	1	1	1	4	1	1	1	1	4	7	1	1	1	5	4	6	8	4	26	6	10
156	40	1	4	6	2	4	4	4	5	5	4	4	2	4	2	3	2	6	6	4	4	4	3	2	5	4	6	3	5	5	2	3	3	15	17	11	12	12
156	22	1	1	1	1	4	3	3	6	3	2	7	5	4	2	4	1	7	2	5	6	6	3	5	5	5	5	2	4	2	2	2	4	10	16	18	17	3
156	25	2	5	7	4	3	2	4	4	2	4	6	4	4	2	4	1	1	4	5	1	4	5	4	5	6	6	4	4	4	2	2	4	14	13	16	10	16
156	25	2	2	1	1	1	1	1	1	1	3	7	7	7	7	7	4	5	5	1	2	2	2	2	3	2	2	2	2	2	2	3	3	8	4	28	5	4
158	24	1	5	6	6	1	1	1	1	1	4	4	3	4	4	3	4	7	7	3	3	4	3	3	4	5	5	4	4	5	5	4	4	18	4	14	10	17
158	24	2	1	5	1	1	1	1	1	1	5	5	3	4	5	4	3	4	5	4	4	3	4	3	3	5	3	4	3	4	4	4	5	15	4	17	11	7
158	26	1	5	6	6	3	4	5	4	6	4	3	2	2	2	3	1	5	5	5	4	2	6	5	7	6	6	5	6	6	7	5	4	24	16	10	11	17
158	25	2	3	4	3	4	3	3	3	4	1	3	3	4	2	4	1	5	4	4	4	4	4	5	5	5	5	4	4	5	5	3	3	18	13	12	12	10
158	25	2	1	2	1	1	1	1	1	1	5	7	7	5	5	7	1	5	1	7	4	6	1	1	1	5	3	1	1	1	1	3	3	4	4	26	17	4
158	30	1	1	7	1	1	1	1	1	1	3	1	1	3	3	3	1	3	5	3	5	5	1	2	3	5	5	4	4	3	2	3	1	13	4	8	13	9
158	22	1	2	3	3	3	2	3	2	4	2	2	2	3	4	5	1	7	6	5	4	5	2	1	5	5	4	1	3	2	3	4	5	9	10	13	14	8
158	28	1	5	2	5	1	1	1	2	2	1	6	1	5	1	5	1	7	7	6	5	3	7	6	6	7	7	6	7	5	7	4	4	25	5	13	14	12
158	22	1	3	5	5	3	3	1	2	1	1	5	4	4	4	5	1	5	5	5	5	5	3	2	3	4	2	1	1	1	1	5	4	4	9	18	15	13
170	24	2	6	6	6	3	3	1	2	5	1	6	4	4	4	5	4	7	7	5	4	4	3	5	6	3	5	7	4	3	5	5	5	19	9	19	13	18
170	24	1	1	6	2	2	2	2	2	2	5	6	4	7	1	5	1	7	7	7	7	6	2	2	3	3	4	1	1	1	3	5	5	6	8	16	20	9
170	30	1	1	7	1	1	1	1	1	1	4	6	4	1	4	7	1	7	1	2	1	1	2	1	7	7	7	6	7	6	4	5	5	23	4	21	4	9
170	24	1	4	4	4	4	4	6	4	4	6	4	5	3	3	3	1	7	7	6	6	6	4	5	3	6	3	2	3	3	1	5	3	9	18	15	18	12
170	28	2	5	6	5	4	3	2	3	3	2	5	1	3	4	3	1	5	6	6	6	5	2	1	4	1	2	2	3	2	2	5	5	9	12	13	17	16
170	37	1	1	1	1	1	1	1	1	1	2	6	4	2	1	7	1	1	1	1	1	4	3	1	2	7	6	1	1	4	7	2	1	13	4	18	6	3
180	31	2	2	7	6	4	4	5	5	4	6	1	2	1	1	1	1	7	7	5	4	5	6	6	6	6	6	4	6	6	3	3	4	19	18	5	14	15
188	28	1	1	4	1	1	1	1	1	1	5	4	4	2	5	5	1	5	4	2	2	2	1	1	1	1	1	1	1	1	1	5	6	4	4	18	6	6
188	23	1	1	3	1	2	2	2	2	2	5	6	5	3	2	4	1	6	2	3	6	5	7	4	6	6	6	2	5	3	5	4	4	15	8	17	14	5
188	32	1	1	6	1	1	1	1	1	1	2	4	5	7	4	7	1	6	6	5	5	5	3	1	1	2	2	2	4	2	2	3	3	10	4	20	15	8
192	26	2	2	3	2	6	3	2	6	5	4	4	1	6	1	3	1	4	1	5	5	5	7	6	6	6	6	4	5	5	6	3	4	20	17	9	15	7
203	20	1	5	6	1	3	5	4	4	2	1	5	2	4	4	4	1	7	7	7	7	6	1	1	1	2	1	1	1	1	1	3	3	4	16	15	20	12
203	42	1	6	7	7	7	7	7	7	7	1	3	1	4	1	1	1	1	1	6	7	7	1	1	1	1	1	1	1	1	1	3	5	4	28	6	20	20
218	18	2	2	6	6	1	1	1	1	1	6	6	1	3	1	3	3	3	4	4	4	3	3	4	3	3	2	4	2	3	2	3	3	11	4	11	11	14
231	37	2	7	5	7	5	3	2	4	3	1	1	3	5	4	4	1	7	7	6	6	4	2	2	6	6	6	4	1	4	2	2	3	11	14	12	16	19
232	28	1	2	1	1	1	1	1	1	3	7	7	1	5	6	2	1	6	6	6	6	6	1	1	1	1	1	1	1	1	1	3	3	4	4	16	18	4
250	20	1	1	2	1	1	1	1	1	1	6	4	4	1	4	4	1	5	4	4	4	4	1	1	1	1	1	1	1	1	1	5	5	4	4	16	12	4
250	21	1	1	5	1	2	1	1	1	1	3	5	3	3	2	2	1	6	4	5	4	4	6	4	6	6	6	3	5	4	4	6	5	16	5	12	13	7
250	25	2	6	2	2	3	2	4	4	3	2	5	1	2	1	3	3	5	6	5	5	5	4	4	5	5	5	4	2	4	4	3	5	14	13	10	15	10
250	24	1	1	7	1	1	1	1	1	1	7	7	7	2	7	7	1	4	1	1	7	7	7	7	5	7	7	5	1	3	6	5	5	15	4	28	15	9
250	21	1	3	1	1	6	6	5	5	6	2	6	4	2	2	1	1	6	3	7	7	7	4	4	3	5	6	1	1	1	2	3	5	5	22	13	21	5
268	23	1	7	7	3	6	3	3	3	3	3	1	1	1	1	2	1	1	3	6	5	1	3	1	2	6	6	6	4	4	6	5	4	20	15	5	12	17
268	25	1	4	2	2	1	1	1	1	1	5	5	5	5	6	6	4	6	6	2	6	4	2	2	5	2	2	2	2	2	2	6	6	8	4	22	12	8
268	26	2	7	4	5	1	1	1	1	1	1	4	4	4	1	6	1	7	5	5	6	4	1	1	1	1	1	1	1	1	1	5	5	4	4	15	15	16
268	23	1	7	7	4	1	2	3	3	1	4	2	1	1	1	1	1	7	7	7	7	7	1	1	1	1	3	1	1	1	5	5	5	8	9	5	21	18
268	29	1	5	7	2	1	1	1	1	1	2	6	5	6	1	2	1	6	2	3	3	3	2	2	3	3	5	2	2	2	1	4	4	7	4	14	9	14
268	23	1	6	1	7	3	2	2	2	1	1	6	2	1	1	1	1	4	4	1	4	4	5	5	5	5	5	5	5	5	3	4	5	18	9	10	9	14
270	32	2	7	7	7	1	1	1	1	1	3	7	6	7	7	7	1	7	7	1	1	3	2	2	2	3	2	2	3	4	2	3	5	11	4	27	5	21
275	35	1	5	3	6	4	2	5	5	3	5	5	2	2	3	5	1	7	6	6	6	6	1	2	2	1	2	1	1	1	1	4	4	4	16	15	18	14
275	26	2	6	7	7	5	4	4	5	5	3	3	4	4	6	4	6	7	5	7	5	6	7	7	4	7	7	7	7	4	7	4	6	25	18	17	18	20
288	26	1	7	7	7	4	3	3	3	7	7	6	4	4	7	7	2	7	6	4	4	4	5	3	7	3	7	3	4	4	4	2	2	15	13	24	12	21
288	27	1	6	7	7	2	2	2	2	2	6	6	6	7	6	6	2	6	6	6	6	5	2	2	3	4	3	2	4	4	4	3	4	14	8	24	17	20
300	23	2	3	1	1	2	2	6	2	2	6	7	6	2	6	6	1	7	7	5	6	5	1	4	5	6	6	4	2	2	1	1	2	9	12	25	16	5
300	28	1	4	7	3	2	2	2	2	1	1	1	1	4	1	5	1	6	6	6	6	4	1	1	1	1	1	1	1	1	1	1	1	4	8	8	16	14
344	25	1	1	5	1	1	1	1	2	2	4	7	7	7	7	7	2	2	2	4	4	3	1	1	1	1	1	1	1	1	1	3	4	4	5	28	11	7
344	30	1	4	2	6	3	3	3	4	2	2	5	1	5	1	4	1	6	6	6	6	5	5	3	5	5	6	1	3	3	3	3	3	10	13	11	17	12
344	21	2	5	7	4	5	5	6	6	4	2	5	4	4	4	3	1	4	6	2	2	3	5	5	6	6	6	5	5	5	4	3	4	19	22	16	7	16
344	30	1	5	7	4	6	6	6	6	6	5	6	1	1	1	1	1	7	7	6	7	7	6	6	7	7	7	5	6	5	5	3	6	21	24	9	20	16
356	25	2	6	3	6	1	1	1	1	1	6	6	6	6	6	6	1	6	6	5	4	3	1	1	4	4	5	4	6	5	4	5	5	19	4	24	12	15
356	27	2	1	3	6	1	1	1	3	3	2	5	2	2	1	5	4	3	3	4	3	4	3	4	3	4	3	4	3	4	2	4	4	13	6	13	11	10
356	30	1	6	6	6	5	3	1	4	4	5	5	3	5	4	4	1	7	7	4	5	5	3	3	2	2	5	3	4	2	1	5	4	10	13	16	14	18
356	23	1	3	6	4	3	4	4	4	3	7	7	7	5	7	7	4	3	3	3	3	3	4	4	6	6	6	6	4	4	4	4	5	18	15	28	9	13
356	28	2	7	7	7	4	4	4	4	4	4	4	4	4	4	4	4	4	4	4	4	4	4	4	4	4	4	4	4	4	4	4	4	16	16	16	12	21
356	25	1	2	2	2	2	2	2	2	2	5	2	5	5	5	2	2	2	2	2	2	2	2	5	2	2	5	5	2	2	2	2	2	11	8	14	6	6
356	26	2	7	7	6	6	6	6	6	6	6	6	4	3	3	3	2	7	5	7	6	6	3	3	4	6	5	2	4	4	2	5	4	12	24	16	19	20
356	23	2	6	6	7	5	3	2	3	2	4	4	1	3	2	5	1	7	7	7	5	4	3	2	4	3	2	4	4	5	3	4	5	16	13	12	16	19
356	27	2	6	5	5	2	1	1	1	1	1	3	4	6	6	6	6	4	4	4	4	4	4	4	4	4	4	4	4	4	4	5	4	16	5	19	12	16
356	23	1	6	6	6	1	1	1	1	1	3	7	4	7	3	3	4	6	6	1	4	3	4	6	7	5	5	6	6	6	5	4	5	23	4	17	8	18
356	22	2	4	4	4	3	3	3	5	5	4	5	3	5	4	3	5	4	5	5	5	3	2	2	4	5	4	3	6	5	7	4	4	21	14	15	13	12
356	25	1	6	6	5	2	1	1	2	2	6	2	2	5	1	7	1	6	6	6	3	3	3	7	7	3	5	6	5	6	5	4	3	22	6	12	12	17
356	26	1	2	2	2	2	2	1	4	1	1	4	3	3	4	6	6	6	7	6	6	6	6	4	7	6	5	6	6	6	4	4	4	22	9	17	18	6
356	25	1	1	4	2	2	1	1	1	2	5	5	3	3	4	3	5	3	5	3	4	3	5	3	3	5	3	4	3	5	4	4	4	16	5	15	10	7
356	25	2	2	3	3	4	4	4	4	5	6	3	3	3	2	2	1	6	6	6	6	6	7	7	7	7	7	7	7	7	6	3	4	27	16	10	18	8
356	24	1	4	5	6	4	4	3	4	3	4	7	2	4	4	3	2	6	6	4	4	4	2	2	2	4	4	1	3	3	1	4	4	8	15	16	12	15
356	23	2	3	2	2	1	1	1	1	3	7	7	3	3	2	3	1	6	6	6	6	6	7	1	3	5	5	1	1	1	5	4	3	8	4	15	18	7
356	23	1	6	6	6	5	5	4	4	4	6	7	4	4	3	5	1	7	7	4	6	5	3	1	4	5	6	4	2	5	3	5	4	14	18	19	15	18
356	24	1	5	6	6	5	3	3	3	2	5	7	5	2	2	5	1	7	7	3	6	5	5	2	6	6	6	6	2	6	4	4	4	18	14	19	14	17
356	23	1	6	6	6	3	2	3	3	3	2	4	3	3	3	4	1	3	3	4	5	4	3	3	5	5	5	4	4	4	3	5	5	15	11	14	13	18
356	24	1	6	6	6	2	1	1	1	1	3	6	5	5	4	6	1	5	6	2	5	2	5	5	6	6	6	6	6	6	5	4	3	23	5	21	9	18
356	24	2	5	5	3	4	3	3	4	3	4	4	2	2	1	3	1	6	5	6	5	5	2	3	7	5	4	2	5	6	2	3	4	15	14	10	16	13
356	22	1	6	7	7	5	4	2	4	2	2	7	4	2	2	2	1	6	7	7	7	6	7	5	7	6	6	5	4	2	3	5	4	14	15	15	20	20
356	29	2	3	3	6	3	4	3	3	3	3	5	3	1	1	1	1	7	7	7	7	7	2	2	3	3	5	2	1	1	2	1	3	6	13	10	21	12
356	23	1	4	2	4	2	2	2	2	2	7	7	7	7	7	7	1	3	7	1	7	3	1	1	1	3	6	1	5	1	1	5	5	8	8	28	11	10
356	24	2	7	4	7	4	5	4	4	2	6	4	1	7	4	6	1	7	4	4	6	7	1	4	7	4	1	3	7	4	1	3	3	15	17	15	17	18
356	33	1	6	4	5	5	4	4	5	2	4	4	2	4	2	4	1	5	4	5	6	6	3	4	5	4	3	3	4	3	1	2	3	11	18	12	17	15
356	28	2	6	5	6	2	2	2	3	2	4	4	3	4	4	3	4	6	6	4	5	7	3	4	5	3	4	4	5	5	3	2	3	17	9	14	16	17
356	23	2	5	5	6	6	5	5	6	5	3	5	3	3	2	5	3	6	6	6	3	2	5	5	4	4	6	3	6	4	6	1	1	19	22	15	11	16
356	25	1	6	6	3	2	3	3	2	4	3	5	2	3	2	5	2	6	6	6	5	5	1	1	4	2	4	1	2	2	1	4	4	6	10	14	16	15
356	22	2	6	4	4	2	1	2	2	4	4	6	5	5	3	5	2	5	6	5	5	4	3	4	5	2	2	4	3	4	2	4	4	13	7	19	14	14
356	24	1	5	4	4	3	4	3	4	4	3	3	4	3	4	4	4	3	4	3	4	3	4	3	5	3	5	3	5	3	5	1	1	16	14	15	10	13
356	23	1	5	1	7	1	1	1	1	1	7	7	2	7	7	7	4	7	7	1	1	1	5	1	1	2	7	2	2	1	1	5	5	6	4	23	3	13
356	25	1	6	6	6	4	4	3	3	5	3	6	2	3	4	4	4	7	7	6	6	6	2	1	2	3	5	2	5	3	5	4	4	15	14	16	18	18
356	28	1	3	6	6	4	3	5	3	5	2	6	5	4	4	4	1	6	6	6	4	4	2	2	5	4	5	4	5	4	4	4	4	17	15	19	14	15
356	30	2	7	6	7	5	4	4	5	5	5	2	2	5	2	4	1	6	6	6	5	5	6	3	3	2	2	4	4	3	2	3	3	13	18	10	16	20
356	26	2	7	2	7	4	1	6	5	2	7	7	3	1	4	7	1	7	7	7	7	7	1	1	1	1	1	1	1	1	1	4	4	4	16	21	21	16
356	25	2	3	3	3	3	3	3	3	3	5	7	5	5	4	4	2	6	6	4	4	4	6	4	3	6	6	3	3	3	6	4	3	15	12	20	12	9
356	22	2	7	7	1	1	1	1	1	1	1	7	1	4	1	6	1	7	7	2	3	4	7	7	7	4	7	6	6	6	6	3	4	24	4	15	9	15
356	25	1	2	5	5	2	2	2	2	4	2	2	2	2	2	2	2	2	2	3	5	4	4	2	2	2	2	2	2	2	2	3	4	8	8	8	12	12
356	24	1	6	6	6	1	1	1	1	1	1	7	4	3	3	6	1	6	3	1	4	5	2	7	7	5	7	7	7	7	5	5	4	26	4	20	10	18
356	26	2	5	2	2	2	1	1	1	3	6	2	4	5	4	5	1	6	6	5	4	4	4	4	6	7	6	3	4	5	2	3	3	14	5	15	13	9
356	32	2	7	6	6	4	4	4	5	2	6	5	1	1	1	1	1	5	7	6	6	7	2	1	5	2	2	1	2	4	1	6	5	8	17	8	19	19
356	26	2	4	4	4	5	5	5	5	2	7	4	4	4	4	4	4	4	4	4	4	4	4	4	4	4	4	4	4	4	4	3	3	16	20	16	12	12
356	23	1	3	5	4	5	3	3	4	5	3	2	1	4	4	4	1	5	6	5	6	6	4	5	6	6	5	5	6	5	5	2	4	21	15	11	17	12
356	28	1	4	2	4	5	5	5	4	4	7	4	4	4	1	4	1	5	5	7	7	7	2	2	2	2	2	2	2	2	2	2	3	8	19	13	21	10
356	25	1	1	1	1	5	5	5	5	5	7	4	5	4	5	6	4	4	6	2	5	5	4	4	4	4	5	4	4	4	4	2	2	16	20	20	12	3
356	24	1	5	6	6	4	4	3	4	4	5	6	3	3	1	2	1	3	6	7	6	6	7	2	5	7	7	2	3	4	4	4	4	13	15	12	19	17
356	23	1	6	6	6	2	2	2	2	2	5	7	4	2	6	7	1	6	4	4	6	6	3	1	1	1	1	1	1	1	1	5	4	4	8	24	16	18
356	36	2	6	5	2	4	4	4	3	2	5	5	3	3	5	4	6	6	6	5	5	5	5	4	4	6	6	3	3	4	2	3	3	12	15	17	15	13
356	23	2	6	6	6	2	2	2	2	2	2	6	3	2	2	2	2	6	6	2	4	4	4	4	6	6	7	2	2	2	2	4	5	8	8	13	10	18
356	35	2	5	6	6	2	2	5	2	1	7	4	5	4	1	6	4	7	7	1	1	1	7	7	7	7	7	7	7	7	6	4	4	27	11	16	3	17
356	24	1	6	6	4	2	2	2	2	2	7	7	4	6	4	5	1	6	7	6	6	5	3	2	5	6	6	2	5	5	3	5	5	15	8	20	17	16
356	34	1	6	1	6	2	2	2	2	2	7	7	4	6	3	4	1	4	7	4	3	3	2	1	3	3	4	4	3	2	2	5	4	11	8	18	10	13
356	41	2	5	4	5	5	4	5	5	4	5	5	4	5	4	6	5	5	5	5	5	5	6	5	5	6	5	5	6	5	5	5	5	21	19	19	15	14
356	26	1	5	5	7	4	4	4	4	5	4	5	4	3	5	3	1	4	7	5	5	4	4	4	5	4	4	4	4	4	4	5	4	16	16	17	14	17
356	24	2	6	6	6	4	4	4	5	4	5	5	4	4	3	4	2	6	6	6	6	5	4	6	5	5	5	6	5	6	4	4	4	21	17	16	17	18
356	28	1	7	7	7	7	2	2	6	2	1	1	1	5	6	1	1	6	7	5	6	6	1	1	1	7	7	1	1	1	1	4	4	4	17	9	17	21
356	28	2	5	5	5	2	2	1	1	1	3	7	5	4	3	2	1	6	6	2	4	4	5	3	4	5	5	4	3	3	2	4	4	12	6	17	10	15
356	25	1	7	4	7	2	2	2	2	6	6	7	3	7	1	4	1	6	7	3	4	4	5	6	7	7	7	7	6	6	6	2	4	25	8	15	11	18
356	23	1	5	5	5	3	1	7	1	1	7	7	7	7	7	7	1	7	4	1	7	4	5	7	7	7	7	7	7	7	7	5	5	28	12	28	12	15
356	25	1	6	7	3	4	5	4	4	6	7	3	2	3	1	2	1	6	6	7	6	6	4	2	5	5	4	1	2	2	2	4	5	7	17	8	19	16
356	26	1	3	7	5	4	4	4	4	5	5	2	3	5	4	4	3	6	6	5	5	6	5	6	5	6	6	4	4	2	5	2	2	15	16	13	16	15
356	31	2	5	5	6	5	4	4	5	5	4	3	4	4	5	4	5	5	5	6	4	5	6	6	4	5	5	6	6	4	6	6	3	22	18	16	15	16
356	27	2	5	4	5	5	4	5	5	5	5	4	4	5	5	5	4	4	5	5	4	4	5	5	5	4	4	5	5	4	5	5	6	19	19	18	13	14
356	26	2	5	3	5	4	4	3	4	5	5	4	5	4	5	5	5	5	4	6	6	4	6	5	4	5	6	5	5	5	7	4	4	22	15	19	16	13
356	26	2	4	4	5	2	2	1	1	4	4	6	6	6	4	6	4	4	2	2	4	4	4	2	2	2	2	2	4	4	2	5	4	12	6	22	10	13
356	24	1	7	7	7	7	7	7	6	5	2	3	5	3	5	3	1	5	7	7	7	7	5	2	7	6	7	1	3	3	4	5	5	11	27	16	21	21
356	23	2	7	7	7	4	3	1	4	4	2	5	1	4	4	5	1	5	6	6	6	6	2	2	5	2	2	3	4	3	3	4	5	13	12	15	18	21
356	24	2	5	7	4	5	3	2	4	5	3	3	2	5	5	5	4	6	5	3	6	6	2	1	5	4	3	2	4	2	2	3	4	10	14	15	15	16
356	25	2	4	4	4	4	3	3	3	2	1	2	1	4	3	3	1	5	5	3	4	3	4	4	3	4	5	4	4	3	3	5	5	14	13	9	10	12
356	24	1	6	5	3	2	2	2	2	4	5	5	4	4	4	5	1	5	5	5	5	5	5	5	5	5	5	5	5	5	5	5	5	20	8	18	15	14
356	27	2	7	7	7	4	4	2	4	3	5	6	4	4	2	5	1	7	7	5	6	6	2	4	7	7	7	2	6	7	3	2	3	18	14	17	17	21
356	23	1	4	4	4	4	3	3	4	3	3	1	1	1	1	1	1	1	1	5	5	4	6	4	4	5	4	2	3	4	4	5	5	13	14	4	14	12
356	23	1	7	1	7	1	1	1	1	1	7	7	7	7	7	7	2	2	4	1	5	1	1	5	6	6	6	3	5	5	2	3	3	15	4	28	7	15
356	24	2	5	1	5	1	1	1	1	1	4	5	4	4	2	2	2	6	6	1	2	5	4	2	2	4	3	2	2	2	2	5	6	8	4	13	8	11
356	23	2	3	6	6	2	2	2	2	4	3	6	1	2	2	3	2	5	3	5	5	5	4	4	3	4	4	3	1	2	1	4	5	7	8	12	15	15
356	26	1	4	1	2	2	2	2	2	2	2	5	2	3	2	1	1	4	2	3	2	2	3	4	4	4	5	3	5	3	5	5	5	16	8	10	7	7
356	23	2	4	4	4	4	4	4	4	4	4	4	4	4	4	4	4	4	4	4	4	4	4	4	4	4	4	4	4	4	4	4	2	16	16	16	12	12
356	27	1	2	2	2	1	1	1	1	1	2	6	6	6	6	6	3	5	5	2	3	3	2	2	3	2	2	1	1	1	1	4	4	4	4	24	8	6
356	30	1	3	4	2	3	3	3	3	3	4	6	4	4	4	4	2	6	6	3	4	4	4	4	5	4	4	3	4	3	3	2	2	13	12	18	11	9
360	20	2	5	5	6	2	2	2	2	2	2	5	4	2	6	6	2	6	6	2	4	2	2	2	2	5	6	2	2	2	5	4	4	11	8	21	8	16
360	21	1	3	6	6	4	3	6	4	5	2	6	6	5	4	5	1	6	6	6	4	4	3	3	7	5	6	5	6	5	4	4	5	20	17	21	14	15
360	23	2	7	7	7	1	1	1	1	7	1	1	1	7	7	7	1	7	7	1	1	7	7	1	7	7	7	7	7	7	5	3	3	26	4	16	9	21
360	25	1	3	4	3	4	2	2	3	4	4	3	2	5	5	5	1	4	5	4	5	5	3	4	5	5	4	4	5	4	4	4	4	17	11	15	14	10
360	23	1	2	3	3	3	3	3	4	6	6	6	4	6	4	6	1	6	6	6	6	6	4	5	5	5	5	5	5	4	3	5	4	17	13	20	18	8
364	34	2	6	6	6	3	2	1	2	2	6	3	2	6	5	5	1	7	7	5	4	4	2	2	4	3	3	2	2	1	1	4	5	6	8	15	13	18
364	29	1	5	4	6	4	4	3	4	3	2	6	3	3	3	5	1	6	6	6	4	5	5	5	5	5	5	4	4	4	5	5	4	17	15	17	15	15
364	24	2	2	6	4	4	3	3	4	4	7	1	1	3	5	4	1	5	5	6	6	5	3	4	5	4	4	2	3	3	3	5	3	11	14	11	17	12
364	26	1	2	1	5	3	6	6	4	1	3	3	1	1	2	4	1	1	1	2	2	4	5	6	5	6	6	2	4	5	5	3	3	16	19	10	8	8
364	22	1	6	7	2	5	5	6	7	4	1	6	1	6	1	2	1	5	4	7	7	6	6	5	2	5	5	3	3	4	5	2	2	15	23	10	20	15
364	27	1	2	2	1	2	2	2	2	5	6	6	6	6	5	6	2	6	5	6	5	4	2	1	1	3	3	1	1	3	1	5	6	6	8	23	15	5
364	23	2	1	1	1	1	2	1	1	7	7	7	7	7	6	7	1	6	5	6	5	3	1	1	2	5	5	2	2	5	2	4	6	11	5	27	14	3
364	27	1	6	5	6	1	1	1	1	1	3	7	7	3	4	7	1	7	7	5	6	3	2	5	5	5	7	2	2	2	2	6	6	8	4	25	14	17
364	30	1	1	7	1	5	5	5	5	5	3	6	3	3	3	3	1	3	3	6	6	6	1	1	1	1	1	1	1	1	1	3	3	4	20	15	18	9
364	29	1	6	6	2	2	5	3	2	2	2	5	2	2	1	6	2	6	6	6	5	4	1	1	5	2	5	1	2	2	1	3	4	6	12	14	15	14
364	25	1	6	1	1	4	3	5	5	2	1	6	1	1	1	3	4	5	6	5	5	5	6	6	6	6	6	5	3	5	5	5	6	18	17	11	15	8
364	31	2	2	6	3	3	2	2	2	1	4	3	2	3	3	4	1	3	4	1	2	2	4	3	5	5	4	3	3	4	4	3	3	14	9	12	5	11
364	25	1	4	3	4	2	1	1	2	1	5	7	2	5	5	4	1	7	7	2	4	2	5	4	4	4	4	1	7	2	7	4	4	17	6	18	8	11
364	30	1	4	1	1	4	4	4	3	4	5	5	6	2	7	4	1	6	7	1	3	6	7	7	7	7	7	5	7	5	5	3	3	22	15	22	10	6
364	23	2	1	1	4	4	3	4	4	3	4	2	2	2	2	2	1	7	6	4	6	4	2	1	6	4	4	1	3	1	3	5	5	8	15	8	14	6
364	27	2	2	7	2	4	4	4	4	2	1	2	1	2	4	5	1	5	5	3	6	5	4	3	2	2	2	2	2	2	2	4	4	8	16	12	14	11
364	32	1	3	2	5	5	5	5	5	6	3	2	2	2	2	2	1	2	5	7	5	4	4	4	7	6	5	4	4	4	4	3	4	16	20	8	16	10
364	41	2	2	1	1	7	2	2	2	1	1	1	1	6	1	1	1	3	2	1	4	4	5	7	7	7	7	7	3	7	7	1	4	24	13	4	9	4
364	24	1	2	1	1	1	1	1	1	1	6	7	5	7	7	7	1	1	2	1	4	4	1	2	4	2	2	2	2	1	1	4	4	6	4	26	9	4
364	27	1	2	7	6	4	2	2	2	2	2	2	4	5	5	5	2	6	6	5	4	3	6	5	5	6	4	4	4	5	5	4	6	18	10	16	12	15
364	36	2	1	6	1	1	1	1	1	1	7	7	7	5	7	7	1	6	6	6	7	6	1	1	1	1	1	1	1	1	1	3	1	4	4	28	19	8
364	34	1	2	3	1	1	2	1	1	3	3	6	1	2	2	2	3	2	2	4	4	2	4	1	3	3	3	5	1	3	5	3	3	14	5	11	10	6
364	29	1	4	5	2	4	2	2	2	2	2	5	4	3	3	3	1	5	6	6	6	6	3	2	5	5	4	2	2	3	3	3	6	10	10	15	18	11
364	25	3	5	4	2	3	1	4	3	1	5	6	4	3	2	4	1	6	3	6	5	3	1	1	1	1	2	2	4	1	1	4	4	8	11	16	14	11
364	34	1	2	3	1	6	5	4	3	2	1	7	4	3	2	3	1	3	1	5	4	5	5	1	2	3	5	2	2	2	3	2	3	9	18	16	14	6
364	24	1	1	1	1	4	1	1	1	5	7	7	6	5	7	7	1	2	5	6	6	4	2	1	6	6	6	3	5	6	3	5	3	17	7	27	16	3
364	35	1	3	5	7	7	5	7	6	1	1	1	1	3	1	1	1	5	2	3	2	3	6	6	5	7	7	5	2	5	1	3	3	13	25	4	8	15
364	24	1	3	6	3	4	4	4	3	2	3	6	1	3	5	1	1	7	7	6	6	5	2	1	2	1	2	2	3	1	1	4	4	7	15	13	17	12
364	34	1	3	1	1	1	2	2	2	1	6	7	5	5	5	6	1	6	3	1	5	2	1	1	2	2	3	1	1	1	1	3	5	4	7	23	8	5
372	25	2	4	7	4	3	4	3	3	3	6	4	3	3	5	5	1	4	5	5	5	5	1	1	3	3	5	1	2	4	2	3	5	9	13	17	15	15
372	25	2	4	7	7	4	4	4	4	6	2	1	1	1	1	2	1	4	4	7	7	7	1	1	6	6	6	6	1	1	1	3	5	9	16	5	21	18
372	21	2	4	7	7	5	6	5	4	4	1	1	1	4	4	4	1	4	4	7	7	7	2	2	1	2	2	1	1	1	2	4	4	5	20	10	21	18
380	23	1	2	6	2	3	2	2	1	6	5	5	4	4	4	6	1	7	7	7	7	6	1	1	7	5	4	1	1	3	3	4	4	8	8	19	20	10
380	24	1	2	7	1	1	1	1	1	1	5	2	2	1	7	6	1	1	4	4	3	5	1	1	4	3	3	1	2	4	2	5	3	9	4	17	12	10
380	26	2	6	6	6	1	1	1	1	1	1	1	1	4	1	1	1	6	6	4	1	5	1	1	1	1	1	1	1	1	4	3	3	7	4	4	10	18
380	27	1	6	7	4	7	7	5	4	7	4	1	1	4	1	1	1	7	7	3	5	3	5	7	7	7	7	5	6	4	4	2	2	19	23	4	11	17
380	27	2	2	2	1	4	4	4	5	2	1	6	4	2	5	5	1	5	5	4	6	5	6	4	4	5	5	2	2	2	4	3	2	10	17	20	15	5
380	20	1	1	5	1	1	1	1	1	1	6	6	1	4	3	5	1	1	1	1	1	1	1	1	4	4	2	1	1	1	1	5	3	4	4	15	3	7
380	29	1	6	6	5	4	5	4	5	5	1	4	2	2	2	2	1	6	7	7	7	7	1	2	2	2	2	2	2	2	2	5	6	8	18	10	21	17
380	22	1	2	7	1	1	1	1	1	1	3	6	6	7	6	6	4	7	7	2	2	2	4	2	2	1	3	2	2	1	1	5	4	6	4	24	6	10
380	26	1	3	2	5	1	1	1	6	6	4	3	1	1	1	3	1	7	7	7	7	6	2	1	3	2	3	1	3	1	1	3	3	6	9	8	20	10
380	26	1	7	7	7	5	3	3	3	5	7	2	5	4	2	4	1	7	6	6	6	6	5	1	5	2	2	1	1	1	1	2	6	4	14	13	18	21
380	25	2	2	7	3	3	5	5	2	7	1	5	2	2	2	3	1	2	6	3	5	3	2	2	2	5	5	1	1	1	1	3	3	4	15	12	11	12
380	28	1	2	2	1	6	7	6	6	4	1	5	2	4	5	3	1	7	7	5	7	6	4	3	3	5	3	2	5	3	4	5	5	14	25	15	18	5
380	28	1	4	7	6	3	3	3	3	1	1	4	2	4	4	3	1	6	4	4	5	5	5	1	4	4	3	2	3	4	2	5	5	11	12	13	14	17
380	28	1	3	3	1	5	6	6	6	4	1	6	2	3	3	3	1	7	6	6	6	6	2	3	2	2	2	2	3	2	4	5	5	11	23	14	18	7
380	21	1	4	6	6	4	3	3	3	1	1	7	2	6	6	6	6	2	2	4	3	3	6	6	6	6	6	6	6	6	4	1	3	22	13	21	10	16
380	21	2	4	7	7	4	4	4	4	7	1	7	1	1	4	3	1	7	2	7	7	7	5	5	3	5	6	2	1	1	1	4	3	5	16	15	21	18
392	25	2	1	7	4	5	4	4	3	2	1	7	1	4	1	2	1	2	7	7	7	7	7	4	6	7	6	4	2	6	4	3	4	16	16	11	21	12
398	23	2	1	7	1	2	3	2	2	1	2	5	2	5	2	3	1	7	6	3	2	2	6	7	7	7	7	7	7	7	7	3	3	28	9	12	7	9
398	25	1	3	7	1	7	4	4	4	6	4	1	3	6	6	5	7	7	4	1	6	6	2	1	6	6	4	2	5	2	2	4	4	11	19	15	13	11
398	27	1	1	1	2	2	2	2	2	7	7	3	4	4	5	4	1	2	1	5	5	5	5	2	3	5	5	1	2	2	2	4	4	7	8	16	15	4
400	23	1	6	6	6	1	1	1	1	1	3	5	3	2	7	2	2	7	7	2	3	5	2	3	4	6	5	6	5	6	6	3	6	23	4	17	10	18
404	34	2	6	6	6	6	5	5	5	5	6	6	6	6	6	6	6	7	7	7	7	7	7	5	5	5	5	1	2	2	2	7	7	7	21	24	21	18
410	23	2	6	5	6	4	2	3	3	1	1	3	2	3	6	4	1	7	6	6	6	6	1	2	6	2	5	5	5	2	2	4	6	14	12	15	18	17
422	27	1	6	6	6	2	2	2	2	2	5	5	3	5	3	5	2	5	5	5	4	3	2	2	3	3	4	2	2	2	2	5	3	8	8	16	12	18
428	32	4	5	7	6	1	1	1	1	1	1	5	2	6	4	5	1	7	7	5	4	4	2	3	6	5	4	5	5	5	2	4	3	17	4	16	13	18
440	26	1	1	7	1	3	1	1	1	5	7	5	4	2	7	3	2	6	6	6	7	6	5	1	2	5	5	1	2	2	2	4	4	7	6	19	19	9
442	26	1	4	7	3	4	3	2	3	4	1	5	2	1	5	4	1	5	4	6	6	5	2	2	4	2	2	1	1	1	1	3	3	4	12	16	17	14
442	26	1	7	7	7	5	6	7	7	7	3	2	1	1	1	3	1	1	1	5	4	3	2	1	5	5	3	2	2	2	1	1	1	7	25	7	12	21
458	25	1	4	5	4	2	2	2	2	4	7	7	7	6	4	5	1	6	6	4	4	3	5	4	3	6	6	2	2	2	6	3	3	12	8	23	11	13
458	23	2	5	5	5	4	4	4	4	5	3	3	3	5	3	3	1	5	5	5	4	5	5	4	6	5	5	3	3	5	5	4	4	16	16	12	14	15
484	26	2	1	7	7	1	1	1	1	2	1	6	6	7	7	7	1	5	6	5	5	3	5	1	1	3	2	1	1	1	5	4	5	8	4	26	13	15
484	24	2	1	7	1	4	2	3	4	3	1	5	1	2	1	5	1	7	6	7	7	7	1	1	2	2	2	1	1	1	1	3	4	4	13	12	21	9
484	30	1	3	4	3	2	2	2	2	4	4	5	5	5	4	4	1	6	6	6	3	5	5	3	4	5	5	3	5	4	4	2	4	16	8	18	14	10
484	27	2	1	6	4	3	2	4	3	2	2	2	3	3	4	4	2	6	5	7	6	5	2	2	7	3	2	5	4	5	3	4	4	17	12	13	18	11
484	22	2	2	7	3	3	4	1	2	7	1	6	2	4	2	5	1	5	5	5	6	6	5	5	3	7	6	2	4	3	4	5	3	13	10	15	17	12
496	25	1	4	5	4	4	2	1	1	4	1	4	1	7	1	2	1	6	6	6	6	5	1	1	1	1	4	1	1	1	1	4	4	4	8	8	17	13
498	25	2	4	4	4	4	3	4	3	3	2	6	4	5	4	5	1	5	4	7	6	6	1	1	3	5	5	4	4	2	3	5	4	13	14	19	19	12
498	20	1	6	2	6	7	6	7	6	6	3	2	4	2	4	2	1	1	1	1	1	2	2	3	5	3	5	4	5	4	2	4	4	15	26	12	4	14
504	28	1	6	4	3	3	2	4	3	4	3	5	2	3	2	4	2	5	6	5	5	5	3	2	4	4	4	3	2	3	3	3	4	11	12	13	15	13
504	23	1	4	7	6	5	4	4	4	1	2	1	4	2	4	4	1	6	7	1	4	4	7	6	7	6	7	5	6	7	7	4	4	25	17	13	9	17
504	25	1	4	6	3	4	4	4	4	5	1	1	1	4	2	3	1	6	4	6	4	4	5	5	6	6	6	5	5	6	6	4	5	22	16	7	14	13
516	23	1	7	7	7	3	3	3	3	2	4	1	1	2	2	2	1	7	7	6	7	7	5	2	2	5	3	1	1	1	2	4	3	5	12	6	20	21
516	38	1	1	1	1	1	1	1	1	1	4	7	7	7	7	7	4	7	7	7	5	4	1	1	4	1	1	1	1	1	4	3	1	7	4	28	16	3
516	23	1	4	7	7	4	4	2	3	2	1	5	4	4	3	5	1	5	6	7	6	6	4	3	3	5	3	1	1	1	1	4	3	4	13	17	19	18
524	18	1	2	1	1	4	5	5	4	7	1	1	1	4	1	1	1	7	7	5	6	7	1	1	6	4	4	1	1	4	1	1	5	7	18	4	18	4
524	24	1	7	2	6	1	1	1	1	4	5	4	4	7	5	5	1	6	6	7	5	5	2	1	4	2	1	2	4	3	3	2	3	12	4	18	17	15
528	22	1	2	6	5	4	4	3	3	6	5	2	3	4	4	5	2	6	7	5	6	6	2	2	4	4	5	1	2	1	1	3	2	5	14	14	17	13
554	26	2	7	7	7	4	5	3	4	5	1	5	2	4	1	4	1	7	7	6	5	5	3	6	6	6	6	4	4	4	4	4	3	16	16	12	16	21
558	20	2	4	5	2	4	2	2	4	2	6	6	5	4	3	4	2	6	6	6	6	6	2	2	1	2	2	1	1	1	1	4	4	4	12	18	18	11
566	25	2	7	7	6	6	6	6	7	6	7	6	6	7	7	7	7	6	6	5	6	6	6	6	6	7	4	5	6	7	6	2	5	24	25	26	17	20
566	34	2	7	7	7	1	1	1	1	1	7	7	7	7	7	7	1	7	7	6	2	4	1	1	1	1	5	1	5	1	1	1	1	8	4	28	12	21
566	33	2	5	6	6	4	3	2	3	1	1	4	3	3	4	4	1	6	6	6	6	6	2	2	4	3	4	3	3	1	1	3	4	8	12	15	18	17
578	23	1	4	3	3	4	3	2	2	2	3	3	2	3	3	3	3	3	2	2	4	3	3	3	2	2	2	3	2	3	2	4	5	10	11	11	9	10
586	26	2	5	5	7	1	3	2	3	2	3	4	3	5	3	5	1	5	5	6	5	4	3	1	2	2	1	2	3	4	2	4	2	11	9	15	15	17
586	33	2	5	6	2	4	4	4	4	2	6	4	4	4	4	4	4	6	6	6	6	6	6	1	1	1	1	1	1	1	1	1	2	4	16	16	18	13
586	25	2	7	7	7	5	7	5	5	6	7	7	4	6	4	5	1	7	7	6	7	6	1	1	2	4	7	2	2	4	2	5	4	10	22	20	19	21
586	24	2	6	1	6	1	1	1	1	1	6	6	6	4	1	6	1	6	6	1	6	4	1	1	1	1	1	1	1	1	1	3	3	4	4	19	11	13
586	26	2	6	4	4	7	4	4	6	3	2	4	4	2	1	2	1	4	5	6	6	6	5	4	3	4	5	3	2	2	1	2	4	8	21	11	18	14
586	27	2	4	3	3	4	2	3	4	2	5	4	5	5	4	3	2	5	6	3	4	5	3	2	1	1	1	1	1	3	1	4	3	6	13	16	12	10
586	24	2	2	4	3	4	2	3	5	2	4	3	3	5	3	5	3	5	5	5	5	5	6	6	6	3	6	6	3	4	5	4	4	18	14	14	15	9
586	25	2	4	4	6	6	5	5	6	6	6	6	6	6	4	5	5	5	5	6	2	3	4	6	2	2	5	2	5	2	6	4	5	15	22	21	11	14
586	25	2	4	4	6	6	5	5	6	5	4	5	4	4	3	5	4	5	5	6	2	2	4	5	3	3	5	2	5	3	6	1	4	16	22	17	10	14
586	24	2	4	5	1	1	1	1	1	1	5	6	5	6	4	5	4	2	6	1	7	7	1	1	1	1	1	1	1	1	1	3	3	4	4	20	15	10
586	29	2	6	6	6	1	1	1	1	6	6	7	7	7	5	7	2	6	7	6	5	4	2	3	5	1	1	4	4	4	1	2	1	13	4	26	15	18
586	29	1	6	6	6	5	5	4	5	4	1	6	2	2	3	3	1	5	6	4	3	4	7	5	6	7	7	7	7	7	7	3	4	28	19	14	11	18
586	27	2	7	7	7	2	2	2	2	7	1	1	1	2	1	5	1	7	6	3	4	4	6	4	4	5	5	4	4	4	4	4	4	16	8	8	11	21
586	26	2	5	6	6	4	3	3	3	5	2	6	3	3	4	4	3	6	6	6	5	5	2	1	3	3	5	2	5	3	4	4	5	14	13	17	16	17
586	29	2	7	7	6	6	6	6	6	2	2	5	1	2	1	1	1	6	7	6	1	5	5	2	5	5	5	3	2	4	2	2	2	11	24	8	12	20
586	24	1	4	6	6	6	6	4	6	3	6	6	4	6	4	6	2	6	4	3	3	3	6	6	6	6	6	6	6	6	4	5	5	22	22	20	9	16
586	27	2	5	2	1	1	1	1	1	1	6	6	6	6	2	6	2	6	3	1	2	2	6	6	7	7	7	6	6	6	5	3	5	23	4	20	5	8
586	24	2	2	1	1	1	1	1	1	2	7	7	2	6	1	7	1	5	5	1	1	1	7	5	4	6	7	6	6	5	4	3	5	21	4	17	3	4
586	21	2	6	6	4	4	4	4	4	4	6	7	3	5	1	1	1	1	5	1	1	4	7	7	7	7	7	7	7	6	6	3	3	26	16	12	6	16
586	24	2	7	2	4	6	3	4	4	1	2	7	2	4	1	4	1	6	7	2	4	7	2	1	6	6	6	5	4	2	1	4	4	12	17	14	13	13
586	24	2	5	2	3	4	2	3	3	1	2	6	3	4	2	4	2	5	6	3	4	6	2	1	5	5	5	4	3	2	1	4	4	10	12	15	13	10
586	24	2	3	2	2	3	2	2	2	1	3	6	4	4	3	4	3	4	6	4	4	5	2	2	4	4	4	3	3	2	2	4	4	10	9	17	13	7
586	33	2	5	7	5	3	2	4	4	4	4	5	3	4	3	3	3	4	5	4	3	3	3	1	3	3	4	1	1	2	2	1	6	6	13	14	10	17
586	25	2	4	6	4	4	4	3	4	5	6	4	2	4	1	3	1	6	6	6	5	5	3	2	4	4	5	1	3	2	2	5	5	8	15	10	16	14
586	25	1	6	3	5	1	1	1	1	1	4	6	3	1	6	5	1	7	7	3	7	5	1	1	2	1	1	1	2	1	2	4	6	6	4	20	15	14
604	40	2	1	1	1	2	2	3	1	1	4	5	6	1	6	6	1	4	1	2	4	4	1	1	1	1	4	1	1	1	1	3	3	4	8	23	10	3
604	28	1	7	1	7	7	7	7	7	7	7	2	2	1	1	1	1	7	7	7	7	7	2	1	1	2	3	1	2	1	2	5	5	6	28	6	21	15
616	20	1	2	6	1	2	1	1	1	1	5	1	2	3	1	6	1	6	7	6	6	5	3	7	7	1	1	6	7	7	1	5	5	21	5	10	17	9
616	21	1	1	7	1	4	4	4	4	2	6	6	4	3	3	5	2	2	2	2	5	2	7	7	5	7	7	5	5	5	7	2	2	22	16	18	9	9
616	22	1	6	7	7	7	7	7	6	6	7	1	4	4	1	1	2	7	7	7	7	7	7	7	2	7	1	1	4	4	1	5	5	10	27	7	21	20
616	23	1	3	7	4	4	5	7	4	7	2	1	4	4	4	4	1	7	2	2	7	1	5	5	5	6	7	1	5	4	2	2	5	12	20	13	10	14
620	23	2	4	5	1	5	6	6	6	3	1	3	1	4	1	4	1	7	7	7	3	5	2	1	5	1	2	4	5	3	3	4	4	15	23	9	15	10
642	24	2	3	3	4	4	3	3	2	3	2	5	5	5	3	5	2	5	5	3	4	4	4	5	5	5	5	4	4	5	5	3	3	18	12	18	11	10
642	24	1	5	2	4	2	2	2	2	2	2	2	4	5	2	4	1	7	6	6	6	6	6	6	6	6	6	6	5	5	6	4	4	22	8	12	18	11
642	21	1	2	4	3	2	2	4	2	2	3	7	5	3	5	5	1	6	4	4	6	5	2	3	5	5	5	3	2	3	2	1	4	10	10	22	15	9
643	24	1	2	1	1	4	2	2	1	1	5	6	5	2	6	4	1	5	5	1	3	6	5	3	6	5	6	2	7	5	3	5	3	17	9	21	10	4
643	26	1	2	6	1	1	1	1	1	1	3	7	4	7	7	7	1	7	7	2	5	2	1	1	1	5	7	2	2	2	1	4	4	7	4	25	9	9
643	25	1	1	1	1	1	1	3	4	2	7	7	4	4	2	4	1	3	3	3	4	5	2	1	1	2	3	1	4	1	1	5	5	7	9	17	12	3
643	24	1	1	6	1	7	6	6	7	6	7	1	1	1	4	4	1	6	7	5	6	4	3	4	6	6	6	1	2	3	6	6	6	12	26	10	15	8
643	25	3	4	4	6	7	7	7	7	6	4	5	1	1	1	1	1	3	3	4	1	2	6	4	5	5	5	5	5	5	5	4	6	20	28	8	7	14
643	24	2	1	7	1	4	1	4	4	4	1	1	1	1	1	1	1	7	5	7	7	7	5	1	7	5	6	1	7	7	5	4	5	20	13	4	21	9
643	22	1	6	6	6	5	4	5	5	6	2	2	2	2	2	2	2	1	1	6	6	6	2	2	5	5	5	3	3	3	2	4	4	11	19	8	18	18
643	23	1	6	6	4	3	2	4	2	6	5	5	3	5	3	5	2	6	6	6	6	6	2	1	4	3	4	2	2	2	2	6	6	8	11	16	18	16
643	24	2	3	4	3	4	4	5	4	3	3	5	4	3	3	4	1	7	7	5	5	5	3	2	6	5	5	3	2	6	4	5	4	15	17	16	15	10
643	26	2	2	2	2	4	4	4	4	3	4	7	4	4	4	4	4	6	6	4	5	5	7	4	4	6	7	4	4	5	7	4	5	20	16	19	14	6
643	26	1	1	6	1	1	1	3	1	5	7	7	5	4	3	5	1	5	5	6	6	6	2	2	4	4	5	3	3	3	2	6	5	11	6	20	18	8
643	22	2	2	2	2	2	2	2	2	2	6	5	4	4	5	5	4	5	2	2	5	3	3	2	2	2	6	2	4	2	2	6	6	10	8	19	10	6
643	19	1	1	1	1	1	1	1	1	1	6	7	4	5	4	6	1	6	2	5	6	6	6	5	5	6	6	4	5	4	4	4	3	17	4	21	17	3
643	25	1	3	6	6	6	4	6	6	6	1	4	1	1	1	1	4	3	3	4	3	3	5	3	7	6	3	7	3	7	4	4	4	21	22	7	10	15
643	25	1	2	6	2	3	2	2	2	4	2	4	3	3	5	5	1	7	7	7	7	7	2	1	6	5	2	1	1	2	2	4	4	6	9	17	21	10
643	26	1	2	4	4	2	4	4	5	2	4	4	3	1	1	4	1	2	2	5	6	4	5	4	5	5	5	4	3	3	4	4	4	14	15	12	15	10
643	28	3	5	7	5	4	4	3	4	5	1	3	2	2	1	2	1	5	5	6	6	6	2	3	3	5	5	2	2	2	2	4	4	8	15	8	18	17
643	20	2	2	4	4	7	5	1	5	7	1	1	4	4	7	6	6	7	7	2	4	4	2	5	6	4	3	1	3	6	3	3	6	13	18	18	10	10
643	25	2	2	2	1	4	4	2	4	1	2	4	1	2	1	1	1	7	7	6	4	4	6	4	7	7	7	2	4	2	3	4	3	11	14	7	14	5
643	21	1	5	3	5	4	3	4	4	3	4	5	3	5	3	5	4	5	5	5	5	4	6	5	5	6	5	5	6	5	5	4	4	21	15	16	14	13
643	26	1	1	7	2	4	4	4	4	7	1	2	2	4	1	4	1	6	5	6	7	7	1	1	2	2	5	1	3	1	1	3	3	6	16	9	20	10
643	30	1	5	4	4	5	5	5	5	1	1	1	1	1	6	4	1	5	5	1	2	2	7	7	5	7	7	7	7	5	5	4	4	24	20	12	5	13
643	26	1	4	7	4	4	4	4	3	3	2	2	2	2	2	2	1	6	5	5	5	5	2	2	3	4	4	3	2	2	2	5	5	9	15	8	15	15
643	22	1	5	3	6	2	1	2	2	2	6	5	4	6	6	7	4	6	6	6	6	4	5	2	5	5	5	4	4	4	4	5	6	16	7	22	16	14
643	26	1	1	7	3	4	4	4	4	7	3	7	2	1	7	5	1	7	2	7	7	7	5	6	6	6	6	2	4	2	5	5	4	13	16	21	21	11
643	26	1	6	6	6	4	3	3	4	4	2	5	4	4	4	4	2	6	6	5	6	5	3	2	2	3	3	2	2	2	3	5	3	9	14	17	16	18
643	27	1	4	7	4	3	2	2	3	3	2	3	4	4	2	4	1	7	6	6	7	7	1	1	1	1	3	1	1	1	1	5	4	4	10	13	20	15
682	29	2	6	7	7	4	5	5	4	5	1	1	1	4	1	2	1	7	7	2	4	5	6	6	4	5	7	5	3	4	5	3	6	17	18	5	11	20
688	20	1	7	6	6	1	1	1	1	1	7	1	1	7	7	7	1	7	7	6	3	3	1	1	7	5	1	1	1	1	1	3	3	4	4	16	12	19
702	25	1	7	7	7	7	6	6	6	5	1	4	1	1	1	5	1	7	7	7	5	1	6	4	7	7	7	5	7	7	7	4	1	26	25	11	13	21
702	27	2	4	6	6	4	4	4	4	4	2	4	2	2	4	4	3	5	5	5	5	5	4	5	4	5	5	5	3	4	3	4	5	15	16	14	15	16
702	21	2	4	6	6	4	4	4	4	2	4	2	2	3	2	3	2	5	5	5	5	4	3	2	4	3	3	2	3	4	2	5	6	11	16	9	14	16
703	36	1	1	1	1	4	2	1	2	7	5	6	4	2	4	6	1	1	1	6	3	3	5	3	2	5	5	2	2	2	5	6	5	11	9	20	12	3
704	25	1	1	6	4	2	2	2	2	1	2	7	3	4	4	4	1	5	2	2	4	5	5	4	5	6	6	4	7	5	4	3	3	20	8	18	11	11
704	24	1	1	5	1	4	1	1	1	4	7	7	4	3	2	2	1	4	1	7	4	4	3	1	7	5	4	2	1	2	3	4	4	8	7	15	15	7
704	25	1	5	6	3	4	3	3	4	6	3	6	4	4	4	4	2	5	6	6	6	5	2	2	2	2	2	2	2	2	2	4	4	8	14	18	17	14
704	25	1	4	5	5	1	1	4	4	1	1	7	1	4	6	6	1	4	4	1	4	4	7	4	5	7	7	1	5	4	5	3	4	15	10	20	9	14
704	24	1	3	5	4	4	4	4	4	4	4	4	4	4	4	4	4	6	6	6	4	3	6	7	7	7	7	7	7	7	7	4	4	28	16	16	13	12
704	28	1	3	4	3	1	1	1	1	1	6	6	4	4	4	4	1	3	5	2	5	5	2	1	4	5	5	2	2	2	4	4	1	10	4	18	12	10
704	23	1	6	7	2	5	4	4	6	2	4	6	4	1	2	5	1	7	7	1	4	4	4	1	4	4	4	1	4	4	4	3	4	13	19	17	9	15
704	34	2	2	1	4	3	1	1	1	4	1	7	1	4	7	6	1	5	5	3	5	5	2	6	5	2	6	6	4	6	2	2	3	18	6	21	13	7
710	32	1	2	6	6	1	1	1	1	4	2	1	1	6	1	1	1	6	6	6	1	6	1	1	3	1	1	3	1	1	1	3	4	6	4	4	13	14
724	23	1	4	6	2	1	1	1	1	2	3	6	3	5	2	5	2	4	6	3	6	6	1	1	4	3	2	1	3	1	3	3	3	8	4	16	15	12
724	28	2	4	1	1	1	1	1	1	7	4	1	1	4	4	4	1	7	7	7	5	6	4	1	4	4	4	1	1	1	1	3	3	4	4	10	18	6
724	25	1	5	7	1	1	1	1	1	1	5	7	5	6	3	6	1	6	7	3	6	3	1	1	1	6	6	1	1	1	1	5	5	4	4	21	12	13
724	25	1	1	2	4	5	5	5	5	4	1	2	1	1	1	1	1	7	7	5	3	3	4	4	6	5	5	4	4	4	4	4	3	16	20	5	11	7
724	24	2	1	7	4	4	4	4	4	5	7	2	3	6	2	4	1	6	7	3	6	7	3	5	6	5	5	1	1	1	4	2	2	7	16	11	16	12
756	26	2	4	7	6	4	4	4	4	2	2	6	1	2	2	1	1	4	7	7	7	7	5	5	5	5	5	2	6	3	2	3	3	13	16	10	21	17
760	20	2	1	3	1	1	1	1	1	1	6	4	4	2	5	5	1	5	4	3	3	3	1	1	1	1	1	1	1	1	1	5	5	4	4	18	9	5
760	30	1	2	7	4	6	4	2	2	2	6	2	3	3	4	4	1	7	6	2	4	5	5	6	6	6	6	4	5	4	5	3	3	18	14	13	11	13
760	20	2	6	5	5	2	3	2	3	3	1	4	3	3	1	4	1	6	6	6	6	5	1	1	1	1	1	1	1	1	1	1	1	4	10	12	17	16
760	30	2	2	2	1	5	5	4	4	2	6	2	1	5	1	1	1	7	7	7	6	7	1	1	2	2	1	1	1	2	1	4	4	5	18	5	20	5
760	33	2	7	5	6	6	6	6	7	6	7	6	6	6	5	5	7	5	5	4	6	5	5	4	5	6	4	4	5	6	5	1	1	20	25	22	15	18
760	25	2	3	7	6	4	3	3	3	3	3	3	4	5	5	5	3	6	6	5	4	4	6	5	5	6	4	4	4	5	5	4	1	18	13	17	13	16
760	25	2	3	1	1	1	3	2	1	1	6	7	1	4	4	4	1	3	4	2	3	3	3	2	6	5	6	5	2	5	4	4	1	16	7	16	8	5
760	26	1	4	4	4	5	5	5	5	5	5	5	5	5	5	5	5	5	4	4	4	4	4	4	4	4	5	4	4	5	4	5	4	17	20	20	12	12
760	26	1	4	4	4	4	4	4	4	4	4	4	4	4	4	4	4	4	4	4	4	4	4	4	4	4	4	4	4	4	4	4	4	16	16	16	12	12
760	29	1	1	1	1	1	1	1	1	1	1	7	1	5	4	4	1	5	5	1	4	4	7	5	7	7	7	4	7	7	7	4	3	25	4	16	9	3
760	26	1	5	6	7	6	6	6	6	6	6	6	6	5	5	5	5	5	5	5	5	5	5	5	5	5	5	5	5	5	5	4	4	20	24	22	15	18
764	29	2	3	5	6	4	3	1	2	4	1	6	7	4	7	4	1	7	4	7	7	4	4	5	4	5	5	4	2	4	4	4	4	14	10	24	18	14
788	21	3	5	5	5	3	3	1	2	5	1	5	3	4	3	4	3	7	7	5	4	4	2	4	6	3	4	6	3	3	4	4	6	16	9	15	13	15
788	23	2	7	7	7	5	3	5	4	1	2	6	1	3	2	5	1	7	7	6	3	4	6	4	4	3	5	6	5	7	5	2	1	23	17	14	13	21
792	22	2	1	5	1	2	2	2	2	6	1	1	1	5	2	3	1	7	6	6	6	4	5	2	5	6	6	3	5	5	4	3	3	17	8	7	16	7
792	27	1	3	4	3	3	3	2	3	4	1	3	2	4	2	4	1	6	6	6	5	4	5	3	5	5	5	3	4	4	4	5	4	15	11	11	15	10
792	29	2	6	5	4	4	4	4	4	4	4	4	1	5	5	4	4	5	5	1	4	2	6	6	6	6	6	6	6	6	6	3	4	24	16	14	7	15
792	20	1	4	4	4	3	3	2	2	5	1	4	3	4	3	3	3	7	7	5	4	4	2	3	6	3	4	5	3	3	3	3	3	14	10	13	13	12
792	21	1	3	6	5	1	1	1	1	1	4	5	3	5	2	4	4	6	4	3	4	4	4	4	5	5	5	3	5	4	4	3	4	16	4	14	11	14
792	24	2	6	7	7	2	2	2	2	2	2	4	3	5	2	4	2	6	6	5	5	4	2	2	4	2	2	2	3	2	2	3	4	9	8	13	14	20
792	25	1	3	7	3	5	4	3	3	2	4	3	2	4	3	3	1	6	5	3	5	5	5	5	4	5	5	3	4	4	5	4	5	16	15	11	13	13
792	26	1	4	7	2	5	4	4	5	3	2	4	1	5	2	2	1	5	4	5	6	5	5	5	3	5	5	3	3	4	5	2	1	15	18	9	16	13
792	24	1	3	4	1	3	3	3	3	3	6	5	5	5	4	5	3	6	5	6	5	5	4	1	1	2	2	1	1	2	1	4	4	5	12	19	16	8
792	37	1	4	4	7	7	7	6	7	7	4	4	1	1	1	2	1	7	6	7	7	6	2	1	2	1	1	1	2	1	1	1	1	5	27	8	20	15
792	25	1	5	7	4	1	1	1	2	3	1	6	1	4	1	5	1	7	6	6	6	6	2	2	7	6	4	1	6	2	5	4	6	14	5	13	18	16
792	24	1	5	3	3	1	1	1	1	4	4	3	2	4	3	4	1	6	6	6	4	4	3	1	3	3	4	1	1	1	1	4	4	4	4	12	14	11
792	25	1	5	6	5	1	1	1	1	5	4	4	4	6	5	6	1	6	6	2	2	5	6	2	5	6	6	4	4	4	5	6	4	17	4	19	9	16
792	24	2	5	7	4	3	4	3	3	3	3	3	3	4	4	4	1	4	4	7	5	5	5	4	4	6	7	5	6	5	5	6	4	21	13	14	17	16
792	25	1	3	1	4	3	3	5	3	4	3	1	2	3	4	5	1	7	6	4	2	3	3	1	4	5	6	2	5	2	4	2	2	13	14	12	9	8
792	25	2	4	5	2	4	3	3	3	4	6	5	4	3	2	3	1	7	5	6	6	6	1	2	3	5	3	2	2	2	2	3	3	8	13	14	18	11
792	26	1	6	6	6	5	5	1	1	2	1	1	1	1	1	1	1	7	7	7	4	5	1	1	4	4	4	4	4	4	1	3	3	13	12	4	16	18
792	27	2	1	7	1	1	1	1	1	2	7	3	4	4	2	3	1	7	4	7	4	4	1	1	4	4	4	4	4	4	2	3	3	14	4	12	15	9
792	28	1	6	7	7	2	1	2	2	6	2	2	3	7	2	6	1	7	7	7	3	3	6	7	7	7	7	7	7	7	7	4	4	28	7	13	13	20
792	26	1	6	2	2	2	6	2	2	2	6	6	6	6	6	2	2	6	6	6	6	6	2	2	2	2	2	2	2	2	2	1	1	8	12	20	18	10
792	25	1	3	4	3	2	2	4	4	1	5	6	3	3	1	4	1	3	4	3	2	5	4	4	5	6	6	5	5	5	4	2	1	19	12	14	10	10
792	26	2	1	1	1	4	2	1	5	1	1	7	1	5	2	2	1	7	7	7	6	1	1	2	3	3	3	2	6	1	1	2	4	10	12	12	14	3
804	22	1	2	1	1	1	1	1	1	6	5	5	2	1	4	4	1	1	3	6	6	4	4	1	6	6	6	1	2	2	2	5	5	7	4	15	16	4
804	24	1	1	7	1	4	4	4	4	4	4	2	7	4	4	7	1	1	1	4	7	7	2	1	1	1	1	1	1	1	1	5	5	4	16	20	18	9
804	33	1	6	7	4	5	6	3	6	6	2	1	1	1	1	1	1	5	6	6	4	6	7	3	4	6	7	3	4	2	3	3	3	12	20	4	16	17
804	23	2	7	1	7	1	1	1	6	6	4	4	4	4	4	4	1	7	3	7	7	6	5	2	5	5	3	1	1	1	1	4	4	4	9	16	20	15
804	22	1	2	2	2	2	2	2	2	5	2	3	2	2	2	2	2	6	5	6	6	6	2	2	2	4	2	2	2	2	1	4	4	7	8	9	18	6
804	26	1	5	5	5	4	4	4	6	5	5	5	4	5	5	3	4	5	5	5	4	5	5	4	5	5	5	5	3	5	5	3	2	18	18	17	14	15
804	30	1	1	2	1	4	4	2	2	3	1	4	4	5	6	6	1	6	5	4	6	6	1	2	5	2	6	2	6	2	1	3	4	11	12	20	16	4
804	23	1	5	1	2	1	1	1	1	7	1	5	3	4	5	7	4	5	3	6	6	3	6	3	5	7	7	5	5	5	6	5	4	21	4	20	15	8
804	24	3	7	7	7	2	2	2	2	7	2	1	4	2	2	2	1	2	1	5	6	3	3	2	7	7	5	2	5	6	4	4	2	17	8	9	14	21
804	23	1	4	6	4	3	3	3	3	2	4	5	2	4	4	4	1	5	5	6	6	6	2	1	2	3	3	2	2	2	3	3	3	9	12	15	18	14
804	26	1	3	2	3	2	1	1	1	2	2	7	6	7	7	6	1	7	6	3	3	4	1	1	1	1	1	1	1	1	2	6	4	5	5	26	10	8
804	19	1	2	3	3	6	2	2	5	3	5	2	2	3	3	6	2	5	3	5	1	4	1	2	4	3	3	2	3	3	4	5	5	12	15	13	10	8
818	37	2	5	5	5	3	3	3	3	3	5	3	3	5	5	5	3	5	5	5	4	4	3	3	5	4	3	3	3	3	3	4	6	12	12	16	13	15
818	24	2	3	3	3	3	4	3	3	6	1	3	2	4	2	2	2	7	7	5	5	5	1	2	6	3	4	3	2	3	2	1	4	10	13	9	15	9
818	23	2	3	2	2	3	4	3	3	6	1	2	1	4	1	2	1	7	7	5	5	6	1	2	6	3	4	2	1	3	2	5	5	8	13	6	16	7
818	24	2	1	7	1	1	1	1	1	3	5	3	1	4	4	4	1	1	1	6	5	5	1	1	1	1	3	6	1	6	1	4	5	14	4	12	16	9
818	24	1	2	2	6	6	4	5	6	4	4	1	1	1	1	1	1	7	6	4	7	4	3	1	7	6	5	2	4	1	3	4	4	10	21	4	15	10
818	27	1	2	3	1	4	3	2	2	2	1	4	4	4	4	4	1	5	5	5	6	6	2	2	5	3	5	2	4	2	2	4	4	10	11	16	17	6
818	27	1	2	3	3	5	5	4	3	5	5	3	5	3	4	6	6	6	4	6	6	4	6	4	6	6	4	5	6	3	6	4	4	20	17	18	16	8
818	28	2	2	2	2	2	2	2	2	2	4	6	6	4	4	4	4	4	6	5	5	4	3	3	3	3	3	3	3	3	3	4	4	12	8	20	14	6
818	26	1	6	7	7	5	5	6	7	2	4	3	2	2	1	1	1	7	7	6	6	3	5	5	5	5	5	5	2	5	1	4	4	13	23	7	15	20
818	30	2	3	6	1	2	1	2	3	5	7	7	3	6	2	2	1	6	6	6	5	6	2	1	7	5	7	2	3	5	1	1	7	11	8	14	17	10
818	30	2	2	5	2	3	5	5	2	5	7	7	4	6	2	2	1	6	6	5	6	5	2	2	7	5	5	2	4	2	1	1	7	9	15	15	16	9
826	54	1	4	7	6	4	4	4	5	5	4	3	2	2	4	4	4	4	4	7	6	6	3	2	5	5	3	2	2	2	2	4	3	8	17	13	19	17
840	26	4	1	7	6	3	1	2	1	6	7	2	1	5	2	1	1	7	7	7	7	7	5	3	5	3	3	3	3	3	3	4	4	12	7	6	21	14
840	26	1	4	6	7	1	1	1	2	3	7	1	1	6	6	5	1	4	4	7	7	7	4	4	5	2	3	4	5	4	1	4	5	14	5	13	21	17
840	26	1	4	7	7	2	2	1	2	3	7	1	1	5	4	4	1	4	4	7	7	5	2	4	5	1	2	5	5	1	1	4	5	12	7	10	19	18
840	23	1	1	6	6	2	1	2	2	6	1	6	4	4	4	4	3	4	4	4	4	4	3	3	5	4	4	4	4	4	4	5	6	16	7	18	12	13
840	49	2	7	6	7	5	3	4	4	3	3	4	1	4	2	4	1	6	6	6	4	4	6	3	3	2	3	5	4	5	3	5	6	17	16	11	14	20
840	34	2	4	7	7	4	4	4	4	2	4	4	4	4	4	4	4	4	4	4	4	4	7	4	4	4	7	4	4	4	4	3	5	16	16	16	12	18
840	25	1	4	1	1	3	3	2	2	2	6	4	4	3	2	2	1	4	4	6	5	5	1	1	4	2	2	1	1	2	1	5	5	5	10	12	16	6
840	24	1	4	7	4	4	4	4	4	5	1	2	2	1	1	1	1	4	4	7	7	7	1	1	1	5	5	1	1	1	1	5	5	4	16	6	21	15
840	26	2	4	7	7	4	4	5	4	2	6	2	2	4	2	4	2	7	7	7	7	7	2	2	2	2	2	2	2	2	2	3	5	8	17	10	21	18
840	33	1	4	4	4	4	4	4	4	4	4	4	4	4	1	4	1	6	4	7	7	4	4	4	5	5	4	4	4	4	5	4	5	17	16	13	18	12
840	30	1	5	5	5	1	1	1	1	1	3	3	2	5	4	4	1	6	6	5	4	4	1	1	1	3	1	1	1	1	1	5	6	4	4	13	13	15
840	25	1	1	4	7	2	1	1	1	6	6	4	4	6	7	7	1	4	7	6	4	4	2	5	7	3	5	5	4	4	4	3	3	17	5	22	14	12
840	24	1	4	7	7	3	1	1	1	7	1	1	1	1	1	1	1	7	7	7	7	7	1	1	5	2	1	1	1	1	1	4	4	4	6	4	21	18
840	20	2	4	7	7	4	4	4	4	2	5	3	3	4	4	4	4	4	4	4	4	4	4	4	4	5	6	4	4	4	4	4	6	16	16	14	12	18
862	29	1	1	7	1	6	5	5	4	7	7	7	1	4	1	1	1	7	5	5	5	7	1	5	5	2	2	2	1	2	1	5	5	6	20	10	17	9
862	25	1	1	7	1	3	3	4	1	7	7	5	3	5	4	7	1	7	7	7	7	7	2	1	1	1	3	1	1	1	1	5	3	4	11	19	21	9
862	21	1	4	3	4	1	1	1	1	1	1	4	1	5	5	5	1	5	5	5	2	4	1	1	1	1	1	1	1	1	1	5	5	4	4	15	11	11
887	24	2	4	6	2	4	4	4	4	4	3	4	4	4	4	3	2	4	5	3	3	4	4	4	5	5	5	4	3	3	2	4	5	12	16	15	10	12
